# Supplementary material for: RNA sequencing reveals small RNAs differentially expressed between incipient Japanese threespine sticklebacks
Source: BMC Genomics. 2013 Apr 2;14:214. doi: 10.1186/1471-2164-14-214 (PMC3637797; doi:10.1186/1471-2164-14-214)
Supplement: Additional file 1: Table S1 — Sequence raeds from each fish. [file 1471-2164-14-214-S1.xlsx]

## Sheet: Sheet1
	HP1	PF3	PF4	PF7	PM1	PM2	PM5	PM6	JF2	JF3	JF4	JF5	JM1	JM2	JM3	JM5
Total	32044657								24509187	25107580	27002786	22437164	27425650
After trimming	32043507	27374022	24078953	21362514	28800157	29962332	22833422	27518233	24508310	25107529	27002783	22437160	27425776	27733701	27873234	23600097	2.62289e+07	3.29316e+06
Matched	29004805	24702189	22387502	20130747	25024942	27760754	20500777	24665678	22142305	21671047	25540191	20459700	24494734	24767983	24691504	21392351	2.37086e+07	2.9402e+06
Matched %	0.905169	0.902395	0.929754	0.94234	0.868917	0.926522	0.897841	0.896339	0.903461	0.863129	0.945836	0.911867	0.893128	0.893064	0.88585	0.906452

## Sheet: Sheet2
Table S1. Sequence raeds from each fish.
Group of fish	Reads used for analysis	Reads matched to the miRNA database	Percent match
Pacific Ocean female 1	32043507	29004805	90.5169
Pacific Ocean female 2	27374022	24702189	90.2395
Pacific Ocean female 3	24078953	22387502	92.9754
Pacific Ocean female 4	21362514	20130747	94.234
Pacific Ocean male 1	28800157	25024942	86.8917
Pacific Ocean male 2	29962332	27760754	92.6522
Pacific Ocean male 3	22833422	20500777	89.7841
Pacific Ocean male 4	27518233	24665678	89.6339
Japan Sea female 1	24508310	22142305	90.3461
Japan Sea female 2	25107529	21671047	86.3129
Japan Sea female 3	27002783	25540191	94.5836
Japan Sea female 4	22437160	20459700	91.1867
Japan Sea male 1	27425776	24494734	89.3128
Japan Sea male 2	27733701	24767983	89.3064
Japan Sea male 3	27873234	24691504	88.585
Japan Sea male 4	23600097	21392351	90.6452
