# Supplementary material for: RNA sequencing reveals small RNAs differentially expressed between incipient Japanese threespine sticklebacks
Source: BMC Genomics. 2013 Apr 2;14:214. doi: 10.1186/1471-2164-14-214 (PMC3637797; doi:10.1186/1471-2164-14-214)
Supplement: Additional file 2: Table S2 — Component loading of principal component analysis. [file 1471-2164-14-214-S2.xlsx]

## Sheet: Sheet1
Table S2. Component loading of principal component analysis.
	PC1	PC2	PC3	PC4	PC5	PC6
% Variance explained	34.519	17.944	16.741	10.643	6.743	5.728
ENSGACT00000028311	-0.164	0.377	-0.546	0.32	0.433	-0.004
ENSGACT00000028103	-0.145	-0.189	-0.211	-0.463	-0.008	-0.134
ENSGACT00000028220	-0.378	0.549	-0.197	0.226	0.122	-0.228
ENSGACT00000029004	-0.779	-0.256	0.267	0.293	0.191	0.211
ENSGACT00000027999	-0.473	0.375	0.204	-0.275	0.113	0.327
ENSGACT00000028046	0.244	-0.503	-0.57	0.211	0.229	-0.198
ENSGACT00000029072	-0.746	-0.257	0.533	0.249	-0.008	0.047
ENSGACT00000028244	0.357	0.537	0.719	0	0.007	-0.188
ENSGACT00000029039	-0.747	-0.26	0.528	0.254	-0.006	0.05
ENSGACT00000028961	-0.748	-0.262	0.526	0.254	-0.004	0.053
ENSGACT00000028984	-0.747	-0.256	0.529	0.253	-0.008	0.05
ENSGACT00000028203	0.347	0.541	0.722	0.002	0.026	-0.184
ENSGACT00000028987	0.353	0.533	0.723	0.018	0.023	-0.197
ENSGACT00000028192	0.341	0.545	0.724	-0.003	0.03	-0.18
ENSGACT00000029112	-0.794	0.291	0.045	-0.296	-0.201	0.152
ENSGACT00000028217	0.602	0.64	-0.111	0.302	0.148	-0.1
ENSGACT00000029081	-0.578	-0.186	0.751	-0.006	-0.12	-0.128
ENSGACT00000028332	-0.33	0.27	0.315	0.703	0.131	0.003
ENSGACT00000029036	0.473	0.415	0.14	-0.378	-0.014	0.576
ENSGACT00000027993	0.479	0.41	0.122	-0.377	-0.006	0.579
ENSGACT00000028996	0.475	0.41	0.133	-0.379	-0.011	0.578
ENSGACT00000028035	-0.307	-0.541	0.37	-0.166	-0.23	-0.224
ENSGACT00000028190	-0.307	-0.541	0.37	-0.167	-0.23	-0.222
ENSGACT00000029030	0.663	-0.064	0.538	-0.158	0.102	-0.096
ENSGACT00000028107	-0.213	0.49	0.026	-0.104	-0.47	-0.18
ENSGACT00000029104	-0.203	0.488	-0.337	-0.186	0.439	0.385
ENSGACT00000028138	0.527	-0.069	0.454	0.579	0.038	-0.296
ENSGACT00000028333	0.527	-0.069	0.453	0.58	0.038	-0.297
ENSGACT00000028319	0.525	-0.071	0.454	0.582	0.041	-0.294
ENSGACT00000028102	0.642	0.55	0.082	-0.004	-0.445	0.062
ENSGACT00000029096	0.501	-0.127	0.649	-0.078	0.3	-0.348
ENSGACT00000028196	0.687	0.643	-0.111	-0.07	-0.14	-0.129
ENSGACT00000029059	0.516	-0.129	0.645	-0.067	0.295	-0.344
ENSGACT00000029064	0.634	0.321	0.203	-0.335	0.37	0.121
ENSGACT00000029075	0.639	0.308	0.204	-0.33	0.372	0.124
ENSGACT00000028970	0.244	0.51	-0.667	-0.123	0.029	-0.272
ENSGACT00000028057	-0.458	-0.63	0.378	-0.021	-0.192	-0.115
ENSGACT00000028201	0.666	0.585	0.032	0.057	-0.393	-0.015
ENSGACT00000028133	0.663	0.587	0.042	0.051	-0.394	-0.012
ENSGACT00000028054	0.312	0.523	0.021	-0.033	-0.043	-0.052
ENSGACT00000028331	0.668	0.582	0.033	0.06	-0.392	-0.014
ENSGACT00000028065	0.656	0.592	0.041	0.042	-0.402	-0.035
ENSGACT00000028316	0.418	0.721	0.123	0.144	0.147	0.431
ENSGACT00000028300	0.658	0.261	0.252	0.192	-0.176	0.251
ENSGACT00000028335	0.631	-0.538	-0.218	0.251	0.103	-0.093
ENSGACT00000029083	0.576	-0.561	-0.25	0.299	0.119	-0.072
ENSGACT00000028292	0.659	-0.441	0.346	0.209	-0.1	0.199
ENSGACT00000028077	-0.447	0.691	-0.054	-0.268	-0.038	0.222
ENSGACT00000028308	-0.487	-0.083	-0.708	-0.001	-0.361	-0.162
ENSGACT00000029093	-0.172	0.313	0.719	0.472	-0.22	0.162
ENSGACT00000028067	0.792	-0.106	-0.139	-0.072	0.514	-0.001
ENSGACT00000028145	0.49	-0.479	0.245	0.557	0.144	0.256
ENSGACT00000028930	-0.382	-0.723	0.032	0.072	0.303	0.265
ENSGACT00000028943	-0.387	-0.724	0.024	0.07	0.301	0.262
ENSGACT00000028239	0.795	-0.079	-0.111	-0.039	0.526	0.005
ENSGACT00000028079	0.8	-0.078	-0.106	-0.036	0.522	0.001
ENSGACT00000029078	-0.727	0.282	0.308	0.444	0.201	0.042
ENSGACT00000028971	-0.727	0.285	0.307	0.442	0.202	0.042
ENSGACT00000028318	0.158	-0.656	-0.166	0.084	-0.365	0.167
ENSGACT00000029111	0.548	-0.249	0.364	0.298	0.52	0.135
ENSGACT00000029029	-0.748	-0.231	0.608	0.053	-0.018	-0.031
ENSGACT00000028078	0.143	0.27	0.471	0.61	-0.037	0.312
ENSGACT00000029040	-0.134	0.75	0.24	-0.176	-0.028	-0.511
ENSGACT00000029019	0.597	-0.09	0.589	0.058	0.277	-0.355
ENSGACT00000028981	0.58	0.011	0.502	0.028	0.299	-0.464
ENSGACT00000029105	-0.003	-0.73	0.11	-0.18	-0.268	0.339
ENSGACT00000029065	-0.004	-0.73	0.108	-0.181	-0.268	0.339
ENSGACT00000028080	0.351	0.389	0.273	0.359	0.267	0.029
ENSGACT00000028989	-0.418	0.488	-0.295	-0.202	0.32	-0.542
ENSGACT00000028071	0.342	0.16	0.037	0.753	0.284	0.184
ENSGACT00000028045	0.339	0.156	0.035	0.756	0.282	0.184
ENSGACT00000028315	0.721	-0.328	-0.458	0.23	-0.156	-0.123
ENSGACT00000029024	-0.591	0.286	0.426	-0.265	-0.104	-0.378
ENSGACT00000028313	0.666	-0.38	-0.434	0.295	-0.129	-0.144
ENSGACT00000028040	0.179	0.215	0.412	0.389	-0.325	0.463
ENSGACT00000028185	0.734	-0.204	0.114	-0.409	-0.16	-0.147
ENSGACT00000028093	-0.297	0.351	-0.631	0.304	0.049	0.416
ENSGACT00000027997	-0.297	0.35	-0.631	0.304	0.049	0.416
ENSGACT00000029014	0.596	-0.265	0.238	-0.64	-0.024	-0.091
ENSGACT00000028999	0.596	-0.256	0.238	-0.645	-0.019	-0.088
ENSGACT00000029051	0.138	-0.544	-0.016	-0.311	-0.089	0.246
ENSGACT00000028314	0.504	-0.406	-0.436	0.432	0.05	-0.081
ENSGACT00000028243	0.695	-0.405	-0.253	0.231	-0.076	-0.222
ENSGACT00000029109	0.583	0.618	0.086	-0.063	0.334	0.17
ENSGACT00000029035	-0.569	-0.43	0.62	0.071	0.053	0.203
ENSGACT00000028124	-0.34	0.059	-0.697	0.494	0.252	-0.174
ENSGACT00000029054	-0.671	0.325	-0.018	-0.318	0.492	-0.003
ENSGACT00000029076	-0.672	0.324	-0.018	-0.317	0.492	-0.003
ENSGACT00000028973	-0.723	0.285	0.041	-0.288	0.463	0.015
ENSGACT00000028985	-0.724	0.284	0.041	-0.288	0.463	0.015
ENSGACT00000028242	-0.727	0.281	0.044	-0.286	0.462	0.016
ENSGACT00000028121	0.187	0.242	-0.128	0.698	-0.4	0.172
ENSGACT00000028998	0.601	-0.636	-0.027	-0.337	0.123	-0.051
ENSGACT00000029012	0.602	-0.636	-0.028	-0.336	0.123	-0.051
ENSGACT00000028218	0.946	-0.062	0.175	-0.046	0.007	0.157
ENSGACT00000028001	0.944	-0.084	0.161	-0.038	0.012	0.165
ENSGACT00000029000	0.942	-0.085	0.166	-0.048	0.019	0.168
ENSGACT00000028988	0.942	-0.085	0.167	-0.048	0.019	0.168
ENSGACT00000028241	0.941	-0.086	0.165	-0.05	0.021	0.17
ENSGACT00000028051	0.941	-0.086	0.164	-0.049	0.022	0.17
ENSGACT00000028979	-0.778	-0.168	0.552	0.101	0.089	0.037
ENSGACT00000028187	-0.795	0.344	0.254	-0.22	-0.151	0.038
ENSGACT00000028105	-0.216	0.571	0.461	-0.204	-0.528	-0.134
ENSGACT00000029060	0.422	0.092	-0.715	-0.076	0.04	-0.255
ENSGACT00000028317	-0.457	0.249	-0.427	0.612	-0.149	-0.188
ENSGACT00000028972	-0.457	0.249	-0.427	0.612	-0.149	-0.188
ENSGACT00000028043	0.214	0.149	-0.863	0.036	-0.028	-0.123
ENSGACT00000028044	0.215	0.148	-0.864	0.035	-0.028	-0.122
