# Supplementary material for: RNA sequencing reveals small RNAs differentially expressed between incipient Japanese threespine sticklebacks
Source: BMC Genomics. 2013 Apr 2;14:214. doi: 10.1186/1471-2164-14-214 (PMC3637797; doi:10.1186/1471-2164-14-214)
Supplement: Additional file 3: Table S3 — Non-annotated small. [file 1471-2164-14-214-S3.xlsx]

## Sheet: Sheet1
Table S3. Non-annotated small RNAs
Sequence	isoform-ID	Japan Sea male3	Japan Sea male2	Japan Sea male4	Japan Sea male1	Japan Sea male - mean	Japan Sea female1	Japan Sea female3	Japan Sea female4	Japan Sea female2	JF - mean	Pacific Ocean male4	Pacific Ocean male3	Pacific Ocean male1	Pacific Ocean male2	Pacific Ocean male - mean	Pacific Ocean female4	Pacific Ocean female1	Pacific Ocean female3	Pacific Ocean female2	Pacific Ocean female - mean
CCCTCGGTTCTGGCGTCAAGCGGGCCGGC	iso_smRNA_1	52.8464	91.5493	63.3472	81.7844	72.3818	41.8502	118.849	17.5537	71.9756	62.5571	50.9117	77.6493	59.3052	58.4734	61.5849	34.8437	23.2496	21.9186	10.8133	22.7063
GCATGTGGTTCAGTGGTAGAATTCTC	iso_smRNA_2	102.643	105.251	113.644	78.831	100.092	48.491	305.924	24.2197	171.248	137.471	76.1313	49.1823	89.6176	31.8734	61.7011	36.8371	87.2564	32.2203	32.1591	47.1182
GCATGTGGTTCAGTGGTAGAATTCTCG	iso_smRNA_2	54.9631	100.095	71.4828	56.8443	70.8463	22.8639	165.01	5.99938	81.0337	68.7268	68.1003	45.7225	248.019	30.4716	98.0785	24.2951	49.0583	26.7772	17.2732	29.351
GCATTGGTGGTTCAGTGGTAGAATTC	iso_smRNA_3	140.888	81.8138	133.728	53.4169	102.462	94.6198	306.402	43.0326	148.399	148.113	74.7504	38.2772	46.6664	19.9918	44.9215	42.2361	60.6363	19.1057	21.7671	35.9363
GCATTGGTGGTTCAGTGGTAGAATTCT	iso_smRNA_3	1950.04	1370.93	1761.35	813.322	1473.91	1198.59	6888.41	390.7	2724.06	2800.44	3057.75	2190.52	2523.39	1233.28	2251.24	1227.13	2748.58	1425.91	600.772	1500.6
GCATTGGTGGTTCAGTGGTAGAATTCTC	iso_smRNA_3	2743.82	2220.94	2567.7	2367.95	2475.1	1263.84	12203	377.998	3811.07	4413.97	3859.59	2903.86	4657.51	1407.5	3207.11	1250.88	2304.62	1405.27	459.59	1355.09
GCATTGGTGGTTCAGTGGTAGAATTCTCG	iso_smRNA_3	1508.22	2394.6	1944.23	1793.13	1910.04	588.443	8801.9	86.8429	1871.28	2837.12	4164.48	3103.04	12315.2	1596.2	5294.72	912.706	1369.95	1461.5	272.393	1004.14
GCATTGGTGGTTCAGTGGTAGAATTCTCGC	iso_smRNA_3	52.8105	67.1746	51.5676	52.4324	55.9963	18.5852	310.544	8.29544	50.2279	96.9132	96.2634	85.9267	97.1522	29.6372	77.2449	18.1486	24.1859	18.0828	3.65126	16.0171
GCATTGTGGTTCAGTGGTAGAATTCT	iso_smRNA_4	300.037	184.829	204.279	120.361	202.377	152.559	635.546	64.5489	281.088	283.436	480.118	373.619	416.907	219.409	372.513	199.593	655.796	194.527	136.594	296.628
GCATTGTGGTTCAGTGGTAGAATTCTC	iso_smRNA_4	505.826	356.57	367.202	379.679	402.319	231.803	1376.2	87.5465	536.308	557.965	748.522	599.034	1040.69	298.108	671.588	284.19	758.999	269.16	157.098	367.362
GCATTGTGGTTCAGTGGTAGAATTCTCG	iso_smRNA_4	358.444	456.448	320.083	374.283	377.315	132.013	1167.5	29.3303	336.621	416.366	994.94	745.968	3627.45	409.815	1444.54	270.734	525.535	348.981	115.061	315.078
GCATTGTGGTTCAGTGGTAGAATTCTCGCC	iso_smRNA_4	204.605	579.8	320.168	295.853	350.107	68.0122	1308.41	21.8496	195.566	398.46	749.212	709.267	1121.42	227.819	701.929	147.93	286.08	211.478	36.6998	170.547
GCCCGGCTAGCTCAGTCGGTAGAGCATGA	iso_smRNA_5	291.355	317.916	55.254	443.379	276.976	179.88	1218.44	6.74005	61.4485	366.627	576.818	54.1312	48.8886	32.0069	177.961	20.4743	79.0488	23.526	11.2814	33.5826
GGGTTCGATTCCCGGTCAGGGAACCA	iso_smRNA_6	100.67	57.331	57.076	112.631	81.9271	102.865	72.6077	33.1818	62.7542	67.8522	57.0894	128.759	90.9717	76.3625	88.2956	54.4874	87.0691	70.2126	32.0187	60.9469
GGTTCCATGGTGTAATGGTTAGCACTCTG	iso_smRNA_7	82.8035	113.075	90.9318	59.8342	86.6612	36.4128	280.434	8.99907	78.0552	100.975	50.6937	24.9196	26.5276	10.58	28.1802	16.9858	29.5536	8.43866	5.61732	15.1488
GGTTCTATGGTGTAATGGTTAGCACTCTG	iso_smRNA_8	230.651	262.46	209.109	142.093	211.078	98.3636	716.438	30.5894	179.164	256.139	135.546	55.7516	51.6317	24.3305	66.8151	52.494	68.0013	30.5399	15.2136	41.5622
GTTGTCGTGGCCGAGTGGTTAAGGCAATG	iso_smRNA_9	73.3679	70.6	80.5505	54.6566	69.7938	40.5577	153.221	11.5914	76.3007	70.4177	15.0446	15.2846	46.2497	4.97291	20.388	14.3694	31.0827	5.47965	4.86834	13.95
GTTTCCGTAGTGTAGTGGTTATCACGTTCG	iso_smRNA_10	255.693	437.41	322.202	295.962	327.817	79.4218	1498.32	17.3315	220.823	453.973	568.496	594.961	1278.47	300.31	685.558	114.166	256.87	191.751	27.1972	147.496
TCCCATATGGTCTAGCGGTTAGGATTCC	iso_smRNA_11	82.3371	70.4919	90.381	60.527	75.9342	38.0619	331.932	23.2939	95.7634	122.263	77.4396	24.5692	25.6249	11.648	34.8204	27.4929	36.4816	13.4799	9.08133	21.634
TCCCATATGGTCTAGCGGTTAGGATTCCT	iso_smRNA_11	265.595	317.231	267.202	428.32	319.587	114.765	978.033	24.6271	239.184	339.152	429.751	299.824	433.574	171.816	333.741	134.848	213.522	176.372	40.4915	141.308
TCCCTGGTGGTCTAGTGGTTAGGATTCG	iso_smRNA_12	246.114	248.47	364.956	278.789	284.582	123.902	1182.59	48.1802	382.605	434.32	261.681	217.576	244.443	117.981	210.42	134.973	200.914	131.512	58.0456	131.361
TCCCTGGTGGTCTAGTGGTTAGGATTCGG	iso_smRNA_12	507.799	590.293	707.582	452.64	564.578	333.598	2884.19	78.6586	829.719	1031.54	834.756	774.523	714.128	336.189	664.899	393.705	481.283	374.589	115.483	341.265
TCCCTGGTGGTCTAGTGGTTAGGATTCGGC	iso_smRNA_12	63.9323	103.556	113.347	85.2118	91.5119	16.1339	198.148	3.62926	43.6587	65.3924	45.9695	64.8173	56.5969	19.9918	46.8439	23.0076	16.7273	22.978	7.16208	17.4687
TCCCTGTGGTCTAGTGGTTAGGATTCGG	iso_smRNA_13	116.348	112.787	138.347	82.8053	112.572	66.8979	390.958	19.9979	137.708	153.891	210.66	198.656	195.554	83.338	172.052	111.591	202.256	83.3637	44.9853	110.549
TCCCTGTGGTCTAGTGGTTAGGATTCGGCG	iso_smRNA_13	78.3906	169.036	171.313	101.911	130.163	21.1702	272.866	3.59222	65.896	90.8812	88.2687	113.693	171.353	39.8167	103.283	39.8273	36.0135	35.8004	12.8262	31.1169
TCCTCGTATAGTGGACAGTATCTCCGCC	iso_smRNA_14	100.634	79.0374	63.6862	93.0512	84.1022	61.3268	158.359	41.9957	75.4438	84.2813	93.0656	142.817	455.518	138.607	207.502	80.4022	74.5549	75.0712	26.8695	64.2244
TGAAAGACAACTCTTAGCGGTGGATC	iso_smRNA_15	160.871	123.244	97.4572	189.53	142.775	113.16	131.036	53.6241	151.092	112.228	137.472	267.853	238.297	148.253	197.969	56.5639	107.136	83.1445	46.6237	73.3669
TGCGACCTCAGATCAGACGAGACAAC	iso_smRNA_16	142.215	51.9224	80.5929	112.157	96.722	199.713	148.362	62.0306	127.957	134.516	98.4802	109.007	169.305	94.1849	117.744	59.4295	87.2876	64.1849	34.4997	61.3504
TGCGACCTCAGATCAGACGAGACAACC	iso_smRNA_16	186.702	99.8064	128.135	206.375	155.255	312.963	249.885	85.5097	172.227	205.146	166.871	170.758	207.291	129.029	168.487	103.285	108.821	125.374	45.1258	95.6515
TGCGACCTCAGATCAGACGAGACAACCC	iso_smRNA_16	168.226	99.1213	113.178	213.084	148.402	200.114	257.293	63.6601	141.013	165.52	124.681	155.474	170.798	106.467	139.355	73.9235	74.7421	80.222	24.014	63.2254
TGGCTTCCTAAGCCAGGGATTGTGGG	iso_smRNA_17	80.1845	73.1961	78.8132	74.7107	76.7261	61.5942	77.8253	29.8488	52.8392	55.5269	52.4743	75.6785	124.999	45.624	74.694	47.9257	38.8846	43.1066	34.2656	41.0456
