# Supplementary material for: RNA sequencing reveals small RNAs differentially expressed between incipient Japanese threespine sticklebacks
Source: BMC Genomics. 2013 Apr 2;14:214. doi: 10.1186/1471-2164-14-214 (PMC3637797; doi:10.1186/1471-2164-14-214)
Supplement: Additional file 4: Table S4 — Repetitive sequences homologous to small RNAs. [file 1471-2164-14-214-S4.xlsx]

## Sheet: Sheet1
Table S4. Repetitive sequences homologous to small RNAs.
Small_RNA_ID	E-value	Linkage group	Start	End	Strand	Repeat
iso_smallRNA1	2.10888e-08	scaffold_54	4596	4624	-1	LSU-rRNA_Mfr
iso_smallRNA1	2.10888e-08	scaffold_54	21496	21524	-1	LSU-rRNA_Mfr
iso_smallRNA1	2.10888e-08	scaffold_515	2141	2169	-1	LSU-rRNA_Mfr
iso_smallRNA1	2.10888e-08	scaffold_554	351	379	-1	R2Ol-A
iso_smallRNA1	2.10888e-08	scaffold_571	11787	11815	1	LSU-rRNA_Hsa
iso_smallRNA1	2.10888e-08	scaffold_606	12274	12302	1	LSU-rRNA_Hsa
iso_smallRNA1	2.03139e-05	scaffold_446	17772	17799	-1	LSU-rRNA_Hsa
iso_smallRNA1	0.0195674	groupIV	22934395	22934417	-1	LSU-rRNA_Hsa
iso_smallRNA2	6.79188e-05	groupI	20009629	20009651	1	tRNAGlyGGC_CB
iso_smallRNA2	6.79188e-05	groupI	20011525	20011549	-1	tRNAGlyGGC_CB
iso_smallRNA2	6.79188e-05	groupI	20011915	20011939	-1	tRNAGlyGGC_CB
iso_smallRNA2	6.79188e-05	groupI	20012633	20012657	-1	tRNAGlyGGC_CB
iso_smallRNA2	6.79188e-05	groupI	20013227	20013251	-1	tRNAGlyGGC_CB
iso_smallRNA2	6.79188e-05	groupI	20014762	20014786	-1	tRNAGlyGGC_CB
iso_smallRNA2	6.79188e-05	groupI	20015591	20015615	-1	tRNAGlyGGC_CB
iso_smallRNA2	6.79188e-05	groupI	21127839	21127863	-1	tRNAGlyGGC_CB
iso_smallRNA2	6.79188e-05	groupI	21128235	21128259	-1	tRNAGlyGGC_CB
iso_smallRNA2	6.79188e-05	groupI	21130781	21130805	-1	tRNAGlyGGC_CB
iso_smallRNA2	6.79188e-05	groupI	21133413	21133437	-1	tRNAGlyGGC_CB
iso_smallRNA2	6.79188e-05	groupI	21134248	21134272	-1	tRNAGlyGGC_CB
iso_smallRNA2	0.016557	groupXII	18124195	18124217	1	SINE2-1_Pca
iso_smallRNA3	5.74764e-09	groupI	20009623	20009652	1	tRNAGlyGGC_CB
iso_smallRNA3	5.74764e-09	groupI	20011527	20011549	-1	tRNAGlyGGC_CB
iso_smallRNA3	5.74764e-09	groupI	20011917	20011939	-1	tRNAGlyGGC_CB
iso_smallRNA3	5.74764e-09	groupI	20012635	20012657	-1	tRNAGlyGGC_CB
iso_smallRNA3	5.74764e-09	groupI	20013229	20013251	-1	tRNAGlyGGC_CB
iso_smallRNA3	5.74764e-09	groupI	20014764	20014786	-1	tRNAGlyGGC_CB
iso_smallRNA3	5.74764e-09	groupI	20015593	20015615	-1	tRNAGlyGGC_CB
iso_smallRNA3	5.74764e-09	groupI	21127841	21127863	-1	tRNAGlyGGC_CB
iso_smallRNA3	5.74764e-09	groupI	21128237	21128259	-1	tRNAGlyGGC_CB
iso_smallRNA3	5.74764e-09	groupI	21130783	21130805	-1	tRNAGlyGGC_CB
iso_smallRNA3	5.74764e-09	groupI	21133415	21133437	-1	tRNAGlyGGC_CB
iso_smallRNA3	5.74764e-09	groupI	21134250	21134272	-1	tRNAGlyGGC_CB
iso_smallRNA3	1.40114e-06	groupXII	18124189	18124218	1	SINE2-1_Pca
iso_smallRNA4	5.53643e-06	groupI	20009629	20009653	1	tRNAGlyGGC_CB
iso_smallRNA4	5.53643e-06	groupI	20011526	20011555	-1	tRNAGlyGGC_CB
iso_smallRNA4	5.53643e-06	groupI	20011916	20011945	-1	tRNAGlyGGC_CB
iso_smallRNA4	5.53643e-06	groupI	20012634	20012663	-1	tRNAGlyGGC_CB
iso_smallRNA4	5.53643e-06	groupI	20013228	20013257	-1	tRNAGlyGGC_CB
iso_smallRNA4	5.53643e-06	groupI	20014763	20014792	-1	tRNAGlyGGC_CB
iso_smallRNA4	5.53643e-06	groupI	20015592	20015621	-1	tRNAGlyGGC_CB
iso_smallRNA4	5.53643e-06	groupI	21127840	21127869	-1	tRNAGlyGGC_CB
iso_smallRNA4	5.53643e-06	groupI	21128236	21128265	-1	tRNAGlyGGC_CB
iso_smallRNA4	5.53643e-06	groupI	21130782	21130811	-1	tRNAGlyGGC_CB
iso_smallRNA4	5.53643e-06	groupI	21133414	21133443	-1	tRNAGlyGGC_CB
iso_smallRNA4	5.53643e-06	groupI	21134249	21134278	-1	tRNAGlyGGC_CB
iso_smallRNA4	0.00533298	groupXII	18124195	18124218	1	SINE2-1_Pca
iso_smallRNA5	2.10888e-08	groupIV	20223969	20223997	1	Gypsy-14_DAn-I
iso_smallRNA5	2.10888e-08	groupI	12566149	12566177	1	Gypsy-14_DAn-I
iso_smallRNA5	2.10888e-08	groupI	21137254	21137282	-1	Gypsy-14_DAn-I
iso_smallRNA5	2.10888e-08	groupVII	2626059	2626087	1	Gypsy-14_DAn-I
iso_smallRNA5	2.10888e-08	groupVII	2626930	2626958	1	Gypsy-14_DAn-I
iso_smallRNA5	2.10888e-08	groupVIII	14273824	14273852	1	Gypsy-14_DAn-I
iso_smallRNA5	2.10888e-08	groupXI	345654	345682	-1	Gypsy-14_DAn-I
iso_smallRNA5	2.10888e-08	groupXI	616108	616136	-1	Gypsy-14_DAn-I
iso_smallRNA5	2.10888e-08	groupXI	616876	616904	-1	Gypsy-14_DAn-I
iso_smallRNA5	2.10888e-08	groupXI	618305	618333	-1	Gypsy-14_DAn-I
iso_smallRNA5	2.10888e-08	groupXI	619079	619107	-1	Gypsy-14_DAn-I
iso_smallRNA5	2.10888e-08	groupXI	619957	619985	-1	Gypsy-14_DAn-I
iso_smallRNA5	2.10888e-08	groupXI	1962482	1962510	1	Gypsy-14_DAn-I
iso_smallRNA5	2.10888e-08	groupX	3180444	3180472	1	Gypsy-14_DAn-I
iso_smallRNA5	2.10888e-08	scaffold_68	680175	680203	-1	Gypsy-14_DAn-I
iso_smallRNA5	2.10888e-08	scaffold_80	584539	584567	1	Gypsy-14_DAn-I
iso_smallRNA5	2.10888e-08	scaffold_80	585161	585189	1	Gypsy-14_DAn-I
iso_smallRNA5	2.10888e-08	scaffold_80	585906	585934	1	Gypsy-14_DAn-I
iso_smallRNA5	2.10888e-08	scaffold_80	588628	588656	1	Gypsy-14_DAn-I
iso_smallRNA5	2.10888e-08	scaffold_80	590779	590807	1	Gypsy-14_DAn-I
iso_smallRNA5	2.10888e-08	scaffold_428	732	760	-1	Gypsy-14_DAn-I
iso_smallRNA5	2.10888e-08	scaffold_428	2277	2305	-1	Gypsy-14_DAn-I
iso_smallRNA5	2.10888e-08	scaffold_428	3669	3697	-1	Gypsy-14_DAn-I
iso_smallRNA5	2.10888e-08	scaffold_428	4288	4316	-1	Gypsy-14_DAn-I
iso_smallRNA5	2.10888e-08	scaffold_428	4910	4938	-1	Gypsy-14_DAn-I
iso_smallRNA5	2.10888e-08	scaffold_428	5673	5701	-1	Gypsy-14_DAn-I
iso_smallRNA5	2.10888e-08	scaffold_428	6295	6323	-1	Gypsy-14_DAn-I
iso_smallRNA5	2.10888e-08	scaffold_428	7062	7090	-1	Gypsy-14_DAn-I
iso_smallRNA5	2.10888e-08	scaffold_428	7684	7712	-1	Gypsy-14_DAn-I
iso_smallRNA5	2.10888e-08	scaffold_428	8451	8479	-1	Gypsy-14_DAn-I
iso_smallRNA5	2.10888e-08	scaffold_428	9219	9247	-1	Gypsy-14_DAn-I
iso_smallRNA5	2.10888e-08	scaffold_428	9843	9871	-1	Gypsy-14_DAn-I
iso_smallRNA5	2.10888e-08	scaffold_428	10717	10745	-1	Gypsy-14_DAn-I
iso_smallRNA5	2.10888e-08	scaffold_428	11705	11733	-1	Gypsy-14_DAn-I
iso_smallRNA5	2.10888e-08	scaffold_428	12583	12611	-1	Gypsy-14_DAn-I
iso_smallRNA5	2.10888e-08	scaffold_428	13351	13379	-1	Gypsy-14_DAn-I
iso_smallRNA5	2.10888e-08	scaffold_428	15408	15436	-1	Gypsy-14_DAn-I
iso_smallRNA5	2.10888e-08	scaffold_428	16176	16204	-1	Gypsy-14_DAn-I
iso_smallRNA5	2.10888e-08	scaffold_428	17636	17664	-1	Gypsy-14_DAn-I
iso_smallRNA5	2.10888e-08	scaffold_428	18258	18286	-1	CR1-107_AAe
iso_smallRNA5	2.10888e-08	scaffold_428	19026	19054	-1	CR1-107_AAe
iso_smallRNA5	2.10888e-08	scaffold_428	20014	20042	-1	CR1-107_AAe
iso_smallRNA5	2.10888e-08	scaffold_827	49	77	-1	none
iso_smallRNA5	2.10888e-08	scaffold_827	671	699	-1	none
iso_smallRNA5	2.10888e-08	scaffold_827	1400	1428	-1	none
iso_smallRNA5	2.10888e-08	scaffold_827	2130	2158	-1	none
iso_smallRNA5	2.10888e-08	scaffold_827	3117	3145	-1	Gypsy-14_DAn-I
iso_smallRNA5	2.10888e-08	scaffold_827	3959	3987	-1	Gypsy-14_DAn-I
iso_smallRNA5	2.10888e-08	scaffold_827	5375	5403	-1	Gypsy-14_DAn-I
iso_smallRNA5	2.10888e-08	scaffold_827	6110	6138	-1	Gypsy-14_DAn-I
iso_smallRNA5	2.10888e-08	scaffold_827	6842	6870	-1	Shinagawa-4_AAe
iso_smallRNA5	2.10888e-08	scaffold_827	7720	7748	-1	Shinagawa-4_AAe
iso_smallRNA5	2.10888e-08	scaffold_827	8453	8481	-1	Shinagawa-4_AAe
iso_smallRNA5	2.10888e-08	scaffold_981	358	386	-1	none
iso_smallRNA5	2.10888e-08	scaffold_981	1858	1886	-1	none
iso_smallRNA5	2.10888e-08	scaffold_981	3360	3388	-1	Gypsy-14_DAn-I
iso_smallRNA5	2.10888e-08	scaffold_981	4240	4268	-1	Gypsy-14_DAn-I
iso_smallRNA5	2.10888e-08	scaffold_981	5893	5921	-1	none
iso_smallRNA5	2.10888e-08	scaffold_981	6960	6988	-1	none
iso_smallRNA5	2.10888e-08	scaffold_985	1406	1434	-1	none
iso_smallRNA5	2.10888e-08	scaffold_985	2138	2166	-1	none
iso_smallRNA5	2.10888e-08	scaffold_985	2676	2704	-1	none
iso_smallRNA5	2.10888e-08	scaffold_985	3443	3471	-1	Gypsy-14_DAn-I
iso_smallRNA5	2.10888e-08	scaffold_985	4321	4349	-1	Gypsy-14_DAn-I
iso_smallRNA5	2.10888e-08	scaffold_985	4945	4973	-1	none
iso_smallRNA5	2.10888e-08	scaffold_985	5712	5740	-1	none
iso_smallRNA5	2.10888e-08	scaffold_985	6334	6362	-1	none
iso_smallRNA5	2.10888e-08	scaffold_1183	764	792	-1	none
iso_smallRNA5	2.10888e-08	scaffold_1183	6073	6101	-1	Gypsy-14_DAn-I
iso_smallRNA5	2.10888e-08	scaffold_1379	907	935	-1	none
iso_smallRNA5	2.10888e-08	scaffold_1379	2190	2218	-1	none
iso_smallRNA5	2.10888e-08	scaffold_1379	2923	2951	-1	none
iso_smallRNA5	2.10888e-08	scaffold_1379	3551	3579	-1	none
iso_smallRNA5	2.10888e-08	scaffold_1379	4283	4311	-1	none
iso_smallRNA5	2.10888e-08	scaffold_1379	4905	4933	-1	none
iso_smallRNA5	2.10888e-08	scaffold_1685	692	720	-1	none
iso_smallRNA5	2.10888e-08	scaffold_1685	1459	1487	-1	none
iso_smallRNA5	8.33299e-08	scaffold_428	1	28	-1	Gypsy-14_DAn-I
iso_smallRNA5	3.29267e-07	scaffold_80	581546	581572	1	Gypsy-14_DAn-I
iso_smallRNA5	3.29267e-07	scaffold_80	582283	582309	1	Gypsy-14_DAn-I
iso_smallRNA5	3.29267e-07	scaffold_80	583125	583151	1	Gypsy-14_DAn-I
iso_smallRNA5	3.29267e-07	scaffold_80	587215	587241	1	Gypsy-14_DAn-I
iso_smallRNA5	3.29267e-07	scaffold_428	3046	3072	-1	Gypsy-14_DAn-I
iso_smallRNA5	3.29267e-07	scaffold_981	2595	2621	-1	none
iso_smallRNA5	3.29267e-07	scaffold_981	7837	7863	-1	none
iso_smallRNA5	5.14097e-06	groupXI	1962771	1962799	1	Gypsy-14_DAn-I
iso_smallRNA5	5.14097e-06	scaffold_80	590047	590075	1	Gypsy-14_DAn-I
iso_smallRNA5	5.14097e-06	scaffold_428	14341	14365	-1	Gypsy-14_DAn-I
iso_smallRNA5	5.14097e-06	scaffold_981	1126	1154	-1	none
iso_smallRNA5	5.14097e-06	scaffold_985	564	592	-1	none
iso_smallRNA5	5.14097e-06	scaffold_985	7101	7129	-1	none
iso_smallRNA5	5.14097e-06	scaffold_1183	3296	3324	-1	Gypsy-14_DAn-I
iso_smallRNA5	5.14097e-06	scaffold_1183	5195	5223	-1	Gypsy-14_DAn-I
iso_smallRNA5	5.14097e-06	scaffold_1379	67	95	-1	none
iso_smallRNA5	5.14097e-06	scaffold_241	8716	8740	-1	Gypsy-14_DAn-I
iso_smallRNA5	5.14097e-06	scaffold_294	5916	5940	1	Gypsy-14_DAn-I
iso_smallRNA5	5.14097e-06	scaffold_469	15049	15073	-1	none
iso_smallRNA5	5.14097e-06	scaffold_486	1484	1508	1	Gypsy-14_DAn-I
iso_smallRNA5	5.14097e-06	scaffold_736	3851	3875	1	Gypsy-14_DAn-I
iso_smallRNA5	2.03139e-05	scaffold_1379	1446	1469	-1	none
iso_smallRNA5	8.02677e-05	groupXIII	8991974	8992000	1	Gypsy-14_DAn-I
iso_smallRNA5	8.02677e-05	groupXIII	8992542	8992568	1	Gypsy-14_DAn-I
iso_smallRNA5	8.02677e-05	groupXVI	11581169	11581195	1	Gypsy-14_DAn-I
iso_smallRNA5	8.02677e-05	groupXV	8538359	8538385	-1	Gypsy-14_DAn-I
iso_smallRNA5	8.02677e-05	groupXVII	8543398	8543424	-1	Gypsy-14_DAn-I
iso_smallRNA5	0.000317168	scaffold_1183	2488	2509	-1	none
iso_smallRNA5	0.00495205	scaffold_54	1202664	1202683	-1	Gypsy-14_DAn-I
iso_smallRNA5	0.00495205	scaffold_54	1205478	1205497	-1	Gypsy-14_DAn-I
iso_smallRNA5	0.00495205	scaffold_54	1209093	1209112	-1	Gypsy-14_DAn-I
iso_smallRNA5	0.00495205	scaffold_54	1210382	1210401	-1	none
iso_smallRNA5	0.00495205	scaffold_54	1211664	1211683	-1	none
iso_smallRNA5	0.00495205	scaffold_807	1407	1426	-1	none
iso_smallRNA5	0.00495205	scaffold_807	4427	4446	-1	Gypsy-14_DAn-I
iso_smallRNA5	0.00495205	scaffold_807	5433	5452	-1	Gypsy-14_DAn-I
iso_smallRNA5	0.00495205	scaffold_807	6443	6462	-1	Gypsy-14_DAn-I
iso_smallRNA5	0.00495205	scaffold_807	7948	7967	-1	Gypsy-14_DAn-I
iso_smallRNA5	0.00495205	scaffold_807	9213	9232	-1	none
iso_smallRNA5	0.00495205	scaffold_807	9788	9807	-1	none
iso_smallRNA5	0.00495205	scaffold_1161	2954	2973	-1	none
iso_smallRNA5	0.00495205	scaffold_1161	6391	6410	-1	none
iso_smallRNA5	0.00495205	scaffold_1408	32	51	-1	none
iso_smallRNA5	0.00495205	scaffold_1408	1038	1057	-1	none
iso_smallRNA5	0.00495205	scaffold_1408	1803	1822	-1	none
iso_smallRNA5	0.00495205	scaffold_1408	2311	2330	-1	none
iso_smallRNA5	0.00495205	scaffold_1408	3339	3358	-1	none
iso_smallRNA5	0.00495205	scaffold_1392	51	70	-1	none
iso_smallRNA5	0.00495205	scaffold_1392	1643	1662	-1	none
iso_smallRNA5	0.00495205	scaffold_1392	2407	2426	-1	Gypsy-14_DAn-I
iso_smallRNA5	0.00495205	scaffold_1392	2903	2922	-1	none
iso_smallRNA5	0.00495205	scaffold_1392	3478	3497	-1	none
iso_smallRNA5	0.00495205	scaffold_1392	4241	4260	-1	none
iso_smallRNA5	0.00495205	scaffold_1502	2108	2127	-1	none
iso_smallRNA5	0.00495205	scaffold_1489	2375	2394	-1	Gypsy-14_DAn-I
iso_smallRNA5	0.00495205	scaffold_1639	405	424	-1	none
iso_smallRNA5	0.00495205	scaffold_1639	915	934	-1	none
iso_smallRNA5	0.00495205	scaffold_1680	978	997	-1	none
iso_smallRNA5	0.00495205	scaffold_1852	202	221	-1	Gypsy-126_SBi-LTR
iso_smallRNA5	0.0195674	scaffold_54	1208585	1208603	-1	Gypsy-14_DAn-I
iso_smallRNA6	1.56261e-05	groupVII	26217880	26217903	1	SINE2-1_EC
iso_smallRNA6	1.56261e-05	groupXIX	746030	746053	-1	SINE2-1_EC
iso_smallRNA6	1.56261e-05	groupXX	6570027	6570050	1	SINE2-1_EC
iso_smallRNA6	1.56261e-05	groupXII	15738606	15738629	1	SINE2-1_EC
iso_smallRNA6	1.56261e-05	groupIII	311594	311617	1	SINE2-1_EC
iso_smallRNA6	1.56261e-05	groupXI	8325407	8325430	1	SINE2-1_EC
iso_smallRNA6	1.56261e-05	groupXI	10195388	10195411	-1	SINE2-1_EC
iso_smallRNA6	1.56261e-05	groupXVIII	10195550	10195573	-1	SINE2-1_EC
iso_smallRNA6	1.56261e-05	groupXVII	9567203	9567226	-1	SINE2-1_EC
iso_smallRNA6	1.56261e-05	groupXVII	9567611	9567634	-1	SINE2-1_EC
iso_smallRNA6	1.56261e-05	groupXVII	9629297	9629320	-1	SINE2-1_EC
iso_smallRNA6	1.56261e-05	groupXVII	9694064	9694087	-1	SINE2-1_EC
iso_smallRNA6	1.56261e-05	groupXVII	9729092	9729115	-1	SINE2-1_EC
iso_smallRNA6	0.00380927	groupXVII	9721992	9722015	-1	none
iso_smallRNA6	0.0150518	groupIV	17821143	17821165	-1	SINE2-1_SSc
iso_smallRNA6	0.0150518	groupIV	28357071	28357093	1	SINE2-1_SSc
iso_smallRNA6	0.0150518	groupIV	28357249	28357271	1	SINE2-1_SSc
iso_smallRNA6	0.0150518	groupIV	28357427	28357449	1	SINE2-1_SSc
iso_smallRNA6	0.0150518	groupIV	28357836	28357858	1	SINE2-1_SSc
iso_smallRNA6	0.0150518	groupIV	28358433	28358455	1	SINE2-1_SSc
iso_smallRNA6	0.0150518	groupIV	28358613	28358635	1	SINE2-1_SSc
iso_smallRNA6	0.0150518	groupIV	28359213	28359235	1	SINE2-1_SSc
iso_smallRNA6	0.0150518	groupIV	28359438	28359460	1	SINE2-1_SSc
iso_smallRNA6	0.0150518	groupIV	28359664	28359686	1	SINE2-1_SSc
iso_smallRNA6	0.0150518	scaffold_80	109	131	1	SINE2-1_SSc
iso_smallRNA6	0.0150518	scaffold_80	465	487	1	SINE2-1_SSc
iso_smallRNA6	0.0150518	scaffold_80	643	665	1	SINE2-1_SSc
iso_smallRNA6	0.0150518	scaffold_80	819	841	1	SINE2-1_SSc
iso_smallRNA6	0.0150518	scaffold_80	997	1019	1	SINE2-1_SSc
iso_smallRNA6	0.0150518	scaffold_80	1369	1391	1	SINE2-1_SSc
iso_smallRNA6	0.0150518	scaffold_80	2112	2134	1	SINE2-1_SSc
iso_smallRNA6	0.0150518	scaffold_80	2290	2312	1	SINE2-1_SSc
iso_smallRNA6	0.0150518	scaffold_80	3037	3059	1	SINE2-1_SSc
iso_smallRNA6	0.0150518	scaffold_80	3217	3239	1	SINE2-1_SSc
iso_smallRNA6	0.0150518	scaffold_80	3395	3417	1	SINE2-1_SSc
iso_smallRNA6	0.0150518	scaffold_80	3573	3595	1	SINE2-1_SSc
iso_smallRNA6	0.0150518	scaffold_80	4497	4519	1	SINE2-1_SSc
iso_smallRNA6	0.0150518	scaffold_80	4868	4890	1	SINE2-1_SSc
iso_smallRNA6	0.0150518	scaffold_80	5239	5261	1	SINE2-1_SSc
iso_smallRNA6	0.0150518	scaffold_80	6728	6750	1	SINE2-1_SSc
iso_smallRNA6	0.0150518	scaffold_80	6906	6928	1	SINE2-1_SSc
iso_smallRNA6	0.0150518	scaffold_80	7099	7121	1	SINE2-1_SSc
iso_smallRNA6	0.0150518	scaffold_80	7273	7295	1	SINE2-1_SSc
iso_smallRNA6	0.0150518	scaffold_80	7628	7650	1	SINE2-1_SSc
iso_smallRNA6	0.0150518	scaffold_80	7806	7828	1	SINE2-1_SSc
iso_smallRNA6	0.0150518	scaffold_80	8162	8184	1	SINE2-1_SSc
iso_smallRNA6	0.0150518	scaffold_80	8537	8559	1	SINE2-1_SSc
iso_smallRNA6	0.0150518	scaffold_80	8731	8753	1	SINE2-1_SSc
iso_smallRNA6	0.0150518	scaffold_80	9098	9120	1	SINE2-1_SSc
iso_smallRNA6	0.0150518	scaffold_80	9484	9506	1	SINE2-1_SSc
iso_smallRNA6	0.0150518	scaffold_80	10775	10797	1	SINE2-1_SSc
iso_smallRNA6	0.0150518	scaffold_80	11146	11168	1	SINE2-1_SSc
iso_smallRNA6	0.0150518	scaffold_80	11888	11910	1	SINE2-1_SSc
iso_smallRNA6	0.0150518	scaffold_80	12244	12266	1	SINE2-1_SSc
iso_smallRNA6	0.0150518	scaffold_1695	457	479	1	SINE2-1_SSc
iso_smallRNA6	0.0150518	scaffold_1695	843	865	1	SINE2-1_SSc
iso_smallRNA6	0.0150518	scaffold_1695	1068	1090	1	SINE2-1_SSc
iso_smallRNA6	0.0150518	scaffold_1720	270	292	1	SINE2-1_SSc
iso_smallRNA6	0.0150518	scaffold_1720	463	485	1	SINE2-1_SSc
iso_smallRNA6	0.0150518	scaffold_1720	688	710	1	SINE2-1_SSc
iso_smallRNA6	0.0150518	scaffold_1720	866	888	1	SINE2-1_SSc
iso_smallRNA6	0.0150518	scaffold_1722	160	182	1	SINE2-1_SSc
iso_smallRNA6	0.0150518	scaffold_1722	949	971	1	SINE2-1_SSc
iso_smallRNA7	2.10888e-08	groupIX	12457165	12457193	-1	DNA-TTAA-5_NV
iso_smallRNA7	2.10888e-08	groupXI	11255605	11255633	1	DNA-TTAA-5_NV
iso_smallRNA7	2.10888e-08	groupV	6157380	6157408	1	DNA-TTAA-5_NV
iso_smallRNA7	5.14097e-06	groupXI	4697196	4697224	1	DNA-TTAA-5_NV
iso_smallRNA7	5.14097e-06	groupXIX	195349	195377	-1	tRNA-Val-GTA
iso_smallRNA7	5.14097e-06	groupXIII	9713288	9713316	1	DNA-TTAA-5_NV
iso_smallRNA7	5.14097e-06	groupXX	19702355	19702383	1	tRNA-Val-GTA
iso_smallRNA7	5.14097e-06	groupXX	19703155	19703183	1	tRNA-Val-GTA
iso_smallRNA7	5.14097e-06	groupXX	19703947	19703975	1	tRNA-Val-GTA
iso_smallRNA7	5.14097e-06	groupXX	19704747	19704775	1	tRNA-Val-GTA
iso_smallRNA7	5.14097e-06	groupXX	19705547	19705575	1	tRNA-Val-GTA
iso_smallRNA7	5.14097e-06	groupXX	19706339	19706367	1	tRNA-Val-GTA
iso_smallRNA7	5.14097e-06	groupXX	19707139	19707167	1	tRNA-Val-GTA
iso_smallRNA7	5.14097e-06	groupXX	19708726	19708754	1	tRNA-Val-GTA
iso_smallRNA7	5.14097e-06	groupXX	19710320	19710348	1	tRNA-Val-GTA
iso_smallRNA7	5.14097e-06	groupXX	19711120	19711148	1	tRNA-Val-GTA
iso_smallRNA7	5.14097e-06	groupXX	19711920	19711948	1	tRNA-Val-GTA
iso_smallRNA7	5.14097e-06	groupXX	19712720	19712748	1	tRNA-Val-GTA
iso_smallRNA7	5.14097e-06	groupXX	19713512	19713540	1	tRNA-Val-GTA
iso_smallRNA7	5.14097e-06	groupXX	19714304	19714332	1	tRNA-Val-GTA
iso_smallRNA7	5.14097e-06	groupXX	19715097	19715125	1	tRNA-Val-GTA
iso_smallRNA7	5.14097e-06	groupXX	19715899	19715927	1	tRNA-Val-GTA
iso_smallRNA7	5.14097e-06	groupXX	19716699	19716727	1	tRNA-Val-GTA
iso_smallRNA7	5.14097e-06	groupXX	19717491	19717519	1	tRNA-Val-GTA
iso_smallRNA7	5.14097e-06	groupXX	19718291	19718319	1	tRNA-Val-GTA
iso_smallRNA7	5.14097e-06	groupXX	19719907	19719935	1	tRNA-Val-GTA
iso_smallRNA7	5.14097e-06	groupXX	19720707	19720735	1	tRNA-Val-GTA
iso_smallRNA7	5.14097e-06	groupXX	19721499	19721527	1	tRNA-Val-GTA
iso_smallRNA7	5.14097e-06	groupXX	19723188	19723216	1	tRNA-Val-GTA
iso_smallRNA7	5.14097e-06	groupXX	19723989	19724017	1	tRNA-Val-GTA
iso_smallRNA7	5.14097e-06	groupXX	19724788	19724816	1	tRNA-Val-GTA
iso_smallRNA7	5.14097e-06	groupXX	19725580	19725608	1	tRNA-Val-GTA
iso_smallRNA7	5.14097e-06	groupXX	19726372	19726400	1	tRNA-Val-GTA
iso_smallRNA7	5.14097e-06	groupXX	19727172	19727200	1	tRNA-Val-GTA
iso_smallRNA7	5.14097e-06	groupXX	19727972	19728000	1	tRNA-Val-GTA
iso_smallRNA7	5.14097e-06	groupXX	19728772	19728800	1	tRNA-Val-GTA
iso_smallRNA7	5.14097e-06	groupXX	19729574	19729602	1	tRNA-Val-GTA
iso_smallRNA7	5.14097e-06	groupXX	19730374	19730402	1	tRNA-Val-GTA
iso_smallRNA7	5.14097e-06	groupXII	4479246	4479268	-1	Helitron-2_DR
iso_smallRNA7	5.14097e-06	groupIII	6517420	6517448	-1	tRNA-Val-GTA
iso_smallRNA7	5.14097e-06	groupIII	6518200	6518228	-1	tRNA-Val-GTA
iso_smallRNA7	5.14097e-06	groupIII	6519760	6519788	-1	tRNA-Val-GTA
iso_smallRNA7	5.14097e-06	groupIII	6520540	6520568	-1	tRNA-Val-GTA
iso_smallRNA7	5.14097e-06	groupIII	6521320	6521348	-1	tRNA-Val-GTA
iso_smallRNA7	5.14097e-06	groupIII	6522100	6522128	-1	tRNA-Val-GTA
iso_smallRNA7	5.14097e-06	groupIII	6522878	6522906	-1	tRNA-Val-GTA
iso_smallRNA7	5.14097e-06	groupIII	6523638	6523666	-1	none
iso_smallRNA7	5.14097e-06	groupIII	6524418	6524446	-1	tRNA-Val-GTA
iso_smallRNA7	5.14097e-06	groupIII	6527097	6527125	-1	tRNA-Val-GTA
iso_smallRNA7	5.14097e-06	groupIII	6527856	6527884	-1	tRNA-Val-GTA
iso_smallRNA7	5.14097e-06	groupIII	6528639	6528667	-1	tRNA-Val-GTA
iso_smallRNA7	5.14097e-06	groupIII	6529419	6529447	-1	tRNA-Val-GTA
iso_smallRNA7	5.14097e-06	groupIII	6531739	6531767	-1	tRNA-Val-GTA
iso_smallRNA7	5.14097e-06	groupIII	6532499	6532527	-1	tRNA-Val-GTA
iso_smallRNA7	5.14097e-06	groupIII	6533259	6533287	-1	tRNA-Val-GTA
iso_smallRNA7	5.14097e-06	groupIII	6534039	6534067	-1	tRNA-Val-GTA
iso_smallRNA7	5.14097e-06	groupIII	6534819	6534847	-1	tRNA-Val-GTA
iso_smallRNA7	5.14097e-06	groupIII	6535599	6535627	-1	tRNA-Val-GTA
iso_smallRNA7	5.14097e-06	groupIII	6536379	6536407	-1	tRNA-Val-GTA
iso_smallRNA7	5.14097e-06	groupIII	6537159	6537187	-1	tRNA-Val-GTA
iso_smallRNA7	5.14097e-06	groupIII	6538690	6538718	-1	none
iso_smallRNA7	5.14097e-06	groupIII	6539470	6539498	-1	tRNA-Val-GTA
iso_smallRNA7	5.14097e-06	groupIII	6540230	6540258	-1	tRNA-Val-GTA
iso_smallRNA7	5.14097e-06	groupIII	6541010	6541038	-1	tRNA-Val-GTA
iso_smallRNA7	5.14097e-06	groupIII	6541765	6541793	-1	tRNA-Val-GTA
iso_smallRNA7	5.14097e-06	groupIII	6542545	6542573	-1	tRNA-Val-GTA
iso_smallRNA7	5.14097e-06	groupIII	6543325	6543353	-1	tRNA-Val-GTA
iso_smallRNA7	5.14097e-06	groupIII	6544085	6544113	-1	tRNA-Val-GTA
iso_smallRNA7	5.14097e-06	groupIII	6544865	6544893	-1	tRNA-Val-GTA
iso_smallRNA7	5.14097e-06	groupIII	6545645	6545673	-1	tRNA-Val-GTA
iso_smallRNA7	5.14097e-06	groupIII	6547935	6547963	-1	none
iso_smallRNA7	5.14097e-06	groupIII	6548715	6548743	-1	tRNA-Val-GTA
iso_smallRNA7	5.14097e-06	groupIII	6549490	6549518	-1	tRNA-Val-GTA
iso_smallRNA7	5.14097e-06	groupIII	6551048	6551076	-1	none
iso_smallRNA7	5.14097e-06	groupIII	6553384	6553412	-1	tRNA-Val-GTA
iso_smallRNA7	5.14097e-06	groupIII	6555785	6555813	-1	tRNA-Val-GTA
iso_smallRNA7	5.14097e-06	groupIII	6556565	6556593	-1	tRNA-Val-GTA
iso_smallRNA7	5.14097e-06	groupIII	6557337	6557365	-1	tRNA-Val-GTA
iso_smallRNA7	5.14097e-06	groupIII	6558117	6558145	-1	tRNA-Val-GTA
iso_smallRNA7	5.14097e-06	groupIII	6558897	6558925	-1	none
iso_smallRNA7	5.14097e-06	groupIII	6559678	6559706	-1	tRNA-Val-GTA
iso_smallRNA7	5.14097e-06	groupIII	6560433	6560461	-1	tRNA-Val-GTA
iso_smallRNA7	5.14097e-06	groupIII	6561188	6561216	-1	tRNA-Val-GTA
iso_smallRNA7	5.14097e-06	groupIII	6561968	6561996	-1	tRNA-Val-GTA
iso_smallRNA7	5.14097e-06	groupIII	6562748	6562776	-1	tRNA-Val-GTA
iso_smallRNA7	5.14097e-06	groupIII	6563528	6563556	-1	tRNA-Val-GTA
iso_smallRNA7	5.14097e-06	groupIII	6564283	6564311	-1	tRNA-Val-GTA
iso_smallRNA7	5.14097e-06	groupIII	6565064	6565092	-1	tRNA-Val-GTA
iso_smallRNA7	5.14097e-06	groupIII	6565844	6565872	-1	tRNA-Val-GTA
iso_smallRNA7	5.14097e-06	groupIII	6567448	6567476	-1	tRNA-Val-GTA
iso_smallRNA7	5.14097e-06	groupIII	6568228	6568256	-1	tRNA-Val-GTA
iso_smallRNA7	5.14097e-06	groupIII	6569008	6569036	-1	tRNA-Val-GTA
iso_smallRNA7	5.14097e-06	groupXVII	7083035	7083059	1	DNA-TTAA-5_NV
iso_smallRNA7	5.14097e-06	scaffold_458	505	533	-1	none
iso_smallRNA7	5.14097e-06	scaffold_458	1305	1333	-1	none
iso_smallRNA7	5.14097e-06	scaffold_458	2105	2133	-1	none
iso_smallRNA7	5.14097e-06	scaffold_458	2897	2925	-1	none
iso_smallRNA7	5.14097e-06	scaffold_458	3960	3988	-1	tRNA-Val-GTA
iso_smallRNA7	5.14097e-06	scaffold_458	4760	4788	-1	tRNA-Val-GTA
iso_smallRNA7	5.14097e-06	scaffold_458	5560	5588	-1	tRNA-Val-GTA
iso_smallRNA7	5.14097e-06	scaffold_458	6613	6641	-1	tRNA-Val-GTA
iso_smallRNA7	5.14097e-06	scaffold_458	7414	7442	-1	tRNA-Val-GTA
iso_smallRNA7	5.14097e-06	scaffold_458	8214	8242	-1	tRNA-Val-GTA
iso_smallRNA7	5.14097e-06	scaffold_458	9006	9034	-1	tRNA-Val-GTA
iso_smallRNA7	5.14097e-06	scaffold_458	9806	9834	-1	tRNA-Val-GTA
iso_smallRNA7	5.14097e-06	scaffold_458	10562	10590	-1	tRNA-Val-GTA
iso_smallRNA7	5.14097e-06	scaffold_458	11354	11382	-1	tRNA-Val-GTA
iso_smallRNA7	5.14097e-06	scaffold_458	12948	12976	-1	tRNA-Val-GTA
iso_smallRNA7	5.14097e-06	scaffold_458	15328	15356	-1	tRNA-Val-GTA
iso_smallRNA7	5.14097e-06	scaffold_458	16128	16156	-1	tRNA-Val-GTA
iso_smallRNA7	5.14097e-06	scaffold_458	16920	16948	-1	tRNA-Val-GTA
iso_smallRNA7	5.14097e-06	scaffold_499	146	174	1	tRNA-Val-GTA
iso_smallRNA7	5.14097e-06	scaffold_499	926	954	1	tRNA-Val-GTA
iso_smallRNA7	5.14097e-06	scaffold_499	3274	3302	1	tRNA-Val-GTA
iso_smallRNA7	5.14097e-06	scaffold_499	4054	4082	1	tRNA-Val-GTA
iso_smallRNA7	5.14097e-06	scaffold_499	5581	5609	1	tRNA-Val-GTA
iso_smallRNA7	5.14097e-06	scaffold_499	6336	6364	1	tRNA-Val-GTA
iso_smallRNA7	5.14097e-06	scaffold_499	7854	7882	1	tRNA-Val-GTA
iso_smallRNA7	5.14097e-06	scaffold_499	10317	10345	1	tRNA-Val-GTA
iso_smallRNA7	5.14097e-06	scaffold_499	12635	12663	1	tRNA-Val-GTA
iso_smallRNA7	5.14097e-06	scaffold_499	13415	13443	1	tRNA-Val-GTA
iso_smallRNA7	5.14097e-06	scaffold_499	14925	14953	1	tRNA-Val-GTA
iso_smallRNA7	2.03139e-05	scaffold_499	8767	8794	1	none
iso_smallRNA7	8.02677e-05	groupIII	6569788	6569810	-1	none
iso_smallRNA7	0.000317168	groupIII	6537919	6537941	-1	none
iso_smallRNA7	0.000317168	scaffold_499	7077	7102	1	none
iso_smallRNA7	0.000317168	scaffold_499	9540	9565	1	none
iso_smallRNA7	0.000317168	scaffold_499	11855	11880	1	none
iso_smallRNA7	0.00125325	groupXX	19709523	19709547	1	none
iso_smallRNA7	0.00125325	groupIII	6518980	6519008	-1	none
iso_smallRNA7	0.00125325	groupIII	6554139	6554167	-1	none
iso_smallRNA7	0.00125325	groupIII	6566668	6566690	-1	none
iso_smallRNA7	0.00125325	scaffold_458	12154	12182	-1	tRNA-Val-GTA
iso_smallRNA7	0.00125325	scaffold_499	4809	4837	1	none
iso_smallRNA7	0.00125325	scaffold_499	14170	14198	1	none
iso_smallRNA7	0.00125325	groupXVI	15122639	15122667	-1	tRNA-Val-GTA
iso_smallRNA7	0.00125325	scaffold_160	152858	152878	-1	SINE_TE
iso_smallRNA7	0.00125325	scaffold_353	17595	17615	-1	SINE_TE
iso_smallRNA7	0.00125325	scaffold_879	5788	5808	-1	SINE_TE
iso_smallRNA7	0.0195674	groupXX	19707936	19707962	1	none
iso_smallRNA8	2.10888e-08	groupXIII	9713288	9713316	1	DNA-TTAA-5_NV
iso_smallRNA8	2.10888e-08	groupXI	4697196	4697224	1	DNA-TTAA-5_NV
iso_smallRNA8	5.14097e-06	groupXI	11255605	11255633	1	DNA-TTAA-5_NV
iso_smallRNA8	5.14097e-06	groupIX	12457165	12457193	-1	DNA-TTAA-5_NV
iso_smallRNA8	5.14097e-06	groupV	6157380	6157408	1	DNA-TTAA-5_NV
iso_smallRNA8	8.02677e-05	groupXII	4479246	4479270	-1	Helitron-2_DR
iso_smallRNA8	8.02677e-05	groupXVII	7083037	7083059	1	DNA-TTAA-5_NV
iso_smallRNA8	0.00125325	groupXIX	195349	195377	-1	tRNA-Val-GTA
iso_smallRNA8	0.00125325	groupXX	19702355	19702383	1	tRNA-Val-GTA
iso_smallRNA8	0.00125325	groupXX	19703155	19703183	1	tRNA-Val-GTA
iso_smallRNA8	0.00125325	groupXX	19703947	19703975	1	tRNA-Val-GTA
iso_smallRNA8	0.00125325	groupXX	19704747	19704775	1	tRNA-Val-GTA
iso_smallRNA8	0.00125325	groupXX	19705547	19705575	1	tRNA-Val-GTA
iso_smallRNA8	0.00125325	groupXX	19706339	19706367	1	tRNA-Val-GTA
iso_smallRNA8	0.00125325	groupXX	19707139	19707167	1	tRNA-Val-GTA
iso_smallRNA8	0.00125325	groupXX	19708726	19708754	1	tRNA-Val-GTA
iso_smallRNA8	0.00125325	groupXX	19710320	19710348	1	tRNA-Val-GTA
iso_smallRNA8	0.00125325	groupXX	19711120	19711148	1	tRNA-Val-GTA
iso_smallRNA8	0.00125325	groupXX	19711920	19711948	1	tRNA-Val-GTA
iso_smallRNA8	0.00125325	groupXX	19712720	19712748	1	tRNA-Val-GTA
iso_smallRNA8	0.00125325	groupXX	19713512	19713540	1	tRNA-Val-GTA
iso_smallRNA8	0.00125325	groupXX	19714304	19714332	1	tRNA-Val-GTA
iso_smallRNA8	0.00125325	groupXX	19715097	19715125	1	tRNA-Val-GTA
iso_smallRNA8	0.00125325	groupXX	19715899	19715927	1	tRNA-Val-GTA
iso_smallRNA8	0.00125325	groupXX	19716699	19716727	1	tRNA-Val-GTA
iso_smallRNA8	0.00125325	groupXX	19717491	19717519	1	tRNA-Val-GTA
iso_smallRNA8	0.00125325	groupXX	19718291	19718319	1	tRNA-Val-GTA
iso_smallRNA8	0.00125325	groupXX	19719907	19719935	1	tRNA-Val-GTA
iso_smallRNA8	0.00125325	groupXX	19720707	19720735	1	tRNA-Val-GTA
iso_smallRNA8	0.00125325	groupXX	19721499	19721527	1	tRNA-Val-GTA
iso_smallRNA8	0.00125325	groupXX	19723188	19723216	1	tRNA-Val-GTA
iso_smallRNA8	0.00125325	groupXX	19723989	19724017	1	tRNA-Val-GTA
iso_smallRNA8	0.00125325	groupXX	19724788	19724816	1	tRNA-Val-GTA
iso_smallRNA8	0.00125325	groupXX	19725580	19725608	1	tRNA-Val-GTA
iso_smallRNA8	0.00125325	groupXX	19726372	19726400	1	tRNA-Val-GTA
iso_smallRNA8	0.00125325	groupXX	19727172	19727200	1	tRNA-Val-GTA
iso_smallRNA8	0.00125325	groupXX	19727972	19728000	1	tRNA-Val-GTA
iso_smallRNA8	0.00125325	groupXX	19728772	19728800	1	tRNA-Val-GTA
iso_smallRNA8	0.00125325	groupXX	19729574	19729602	1	tRNA-Val-GTA
iso_smallRNA8	0.00125325	groupXX	19730374	19730402	1	tRNA-Val-GTA
iso_smallRNA8	0.00125325	groupIII	6517420	6517448	-1	tRNA-Val-GTA
iso_smallRNA8	0.00125325	groupIII	6518200	6518228	-1	tRNA-Val-GTA
iso_smallRNA8	0.00125325	groupIII	6519760	6519788	-1	tRNA-Val-GTA
iso_smallRNA8	0.00125325	groupIII	6520540	6520568	-1	tRNA-Val-GTA
iso_smallRNA8	0.00125325	groupIII	6521320	6521348	-1	tRNA-Val-GTA
iso_smallRNA8	0.00125325	groupIII	6522100	6522128	-1	tRNA-Val-GTA
iso_smallRNA8	0.00125325	groupIII	6522878	6522906	-1	tRNA-Val-GTA
iso_smallRNA8	0.00125325	groupIII	6523638	6523666	-1	none
iso_smallRNA8	0.00125325	groupIII	6524418	6524446	-1	tRNA-Val-GTA
iso_smallRNA8	0.00125325	groupIII	6527097	6527125	-1	tRNA-Val-GTA
iso_smallRNA8	0.00125325	groupIII	6527856	6527884	-1	tRNA-Val-GTA
iso_smallRNA8	0.00125325	groupIII	6528639	6528667	-1	tRNA-Val-GTA
iso_smallRNA8	0.00125325	groupIII	6529419	6529447	-1	tRNA-Val-GTA
iso_smallRNA8	0.00125325	groupIII	6531739	6531767	-1	tRNA-Val-GTA
iso_smallRNA8	0.00125325	groupIII	6532499	6532527	-1	tRNA-Val-GTA
iso_smallRNA8	0.00125325	groupIII	6533259	6533287	-1	tRNA-Val-GTA
iso_smallRNA8	0.00125325	groupIII	6534039	6534067	-1	tRNA-Val-GTA
iso_smallRNA8	0.00125325	groupIII	6534819	6534847	-1	tRNA-Val-GTA
iso_smallRNA8	0.00125325	groupIII	6535599	6535627	-1	tRNA-Val-GTA
iso_smallRNA8	0.00125325	groupIII	6536379	6536407	-1	tRNA-Val-GTA
iso_smallRNA8	0.00125325	groupIII	6537159	6537187	-1	tRNA-Val-GTA
iso_smallRNA8	0.00125325	groupIII	6538690	6538718	-1	none
iso_smallRNA8	0.00125325	groupIII	6539470	6539498	-1	tRNA-Val-GTA
iso_smallRNA8	0.00125325	groupIII	6540230	6540258	-1	tRNA-Val-GTA
iso_smallRNA8	0.00125325	groupIII	6541010	6541038	-1	tRNA-Val-GTA
iso_smallRNA8	0.00125325	groupIII	6541765	6541793	-1	tRNA-Val-GTA
iso_smallRNA8	0.00125325	groupIII	6542545	6542573	-1	tRNA-Val-GTA
iso_smallRNA8	0.00125325	groupIII	6543325	6543353	-1	tRNA-Val-GTA
iso_smallRNA8	0.00125325	groupIII	6544085	6544113	-1	tRNA-Val-GTA
iso_smallRNA8	0.00125325	groupIII	6544865	6544893	-1	tRNA-Val-GTA
iso_smallRNA8	0.00125325	groupIII	6545645	6545673	-1	tRNA-Val-GTA
iso_smallRNA8	0.00125325	groupIII	6547935	6547963	-1	none
iso_smallRNA8	0.00125325	groupIII	6548715	6548743	-1	tRNA-Val-GTA
iso_smallRNA8	0.00125325	groupIII	6549490	6549518	-1	tRNA-Val-GTA
iso_smallRNA8	0.00125325	groupIII	6551048	6551076	-1	none
iso_smallRNA8	0.00125325	groupIII	6553384	6553412	-1	tRNA-Val-GTA
iso_smallRNA8	0.00125325	groupIII	6554139	6554167	-1	none
iso_smallRNA8	0.00125325	groupIII	6555785	6555813	-1	tRNA-Val-GTA
iso_smallRNA8	0.00125325	groupIII	6556565	6556593	-1	tRNA-Val-GTA
iso_smallRNA8	0.00125325	groupIII	6557337	6557365	-1	tRNA-Val-GTA
iso_smallRNA8	0.00125325	groupIII	6558117	6558145	-1	tRNA-Val-GTA
iso_smallRNA8	0.00125325	groupIII	6558897	6558925	-1	none
iso_smallRNA8	0.00125325	groupIII	6559678	6559706	-1	tRNA-Val-GTA
iso_smallRNA8	0.00125325	groupIII	6560433	6560461	-1	tRNA-Val-GTA
iso_smallRNA8	0.00125325	groupIII	6561188	6561216	-1	tRNA-Val-GTA
iso_smallRNA8	0.00125325	groupIII	6561968	6561996	-1	tRNA-Val-GTA
iso_smallRNA8	0.00125325	groupIII	6562748	6562776	-1	tRNA-Val-GTA
iso_smallRNA8	0.00125325	groupIII	6563528	6563556	-1	tRNA-Val-GTA
iso_smallRNA8	0.00125325	groupIII	6564283	6564311	-1	tRNA-Val-GTA
iso_smallRNA8	0.00125325	groupIII	6565064	6565092	-1	tRNA-Val-GTA
iso_smallRNA8	0.00125325	groupIII	6565844	6565872	-1	tRNA-Val-GTA
iso_smallRNA8	0.00125325	groupIII	6567448	6567476	-1	tRNA-Val-GTA
iso_smallRNA8	0.00125325	groupIII	6568228	6568256	-1	tRNA-Val-GTA
iso_smallRNA8	0.00125325	groupIII	6569008	6569036	-1	tRNA-Val-GTA
iso_smallRNA8	0.00125325	scaffold_160	152858	152878	-1	SINE_TE
iso_smallRNA8	0.00125325	scaffold_353	17595	17615	-1	SINE_TE
iso_smallRNA8	0.00125325	scaffold_458	505	533	-1	none
iso_smallRNA8	0.00125325	scaffold_458	1305	1333	-1	none
iso_smallRNA8	0.00125325	scaffold_458	2105	2133	-1	none
iso_smallRNA8	0.00125325	scaffold_458	2897	2925	-1	none
iso_smallRNA8	0.00125325	scaffold_458	3960	3988	-1	tRNA-Val-GTA
iso_smallRNA8	0.00125325	scaffold_458	4760	4788	-1	tRNA-Val-GTA
iso_smallRNA8	0.00125325	scaffold_458	5560	5588	-1	tRNA-Val-GTA
iso_smallRNA8	0.00125325	scaffold_458	6613	6641	-1	tRNA-Val-GTA
iso_smallRNA8	0.00125325	scaffold_458	7414	7442	-1	tRNA-Val-GTA
iso_smallRNA8	0.00125325	scaffold_458	8214	8242	-1	tRNA-Val-GTA
iso_smallRNA8	0.00125325	scaffold_458	9006	9034	-1	tRNA-Val-GTA
iso_smallRNA8	0.00125325	scaffold_458	9806	9834	-1	tRNA-Val-GTA
iso_smallRNA8	0.00125325	scaffold_458	10562	10590	-1	tRNA-Val-GTA
iso_smallRNA8	0.00125325	scaffold_458	11354	11382	-1	tRNA-Val-GTA
iso_smallRNA8	0.00125325	scaffold_458	12948	12976	-1	tRNA-Val-GTA
iso_smallRNA8	0.00125325	scaffold_458	15328	15356	-1	tRNA-Val-GTA
iso_smallRNA8	0.00125325	scaffold_458	16128	16156	-1	tRNA-Val-GTA
iso_smallRNA8	0.00125325	scaffold_458	16920	16948	-1	tRNA-Val-GTA
iso_smallRNA8	0.00125325	scaffold_499	146	174	1	tRNA-Val-GTA
iso_smallRNA8	0.00125325	scaffold_499	926	954	1	tRNA-Val-GTA
iso_smallRNA8	0.00125325	scaffold_499	3274	3302	1	tRNA-Val-GTA
iso_smallRNA8	0.00125325	scaffold_499	4054	4082	1	tRNA-Val-GTA
iso_smallRNA8	0.00125325	scaffold_499	5581	5609	1	tRNA-Val-GTA
iso_smallRNA8	0.00125325	scaffold_499	6336	6364	1	tRNA-Val-GTA
iso_smallRNA8	0.00125325	scaffold_499	7854	7882	1	tRNA-Val-GTA
iso_smallRNA8	0.00125325	scaffold_499	10317	10345	1	tRNA-Val-GTA
iso_smallRNA8	0.00125325	scaffold_499	12635	12663	1	tRNA-Val-GTA
iso_smallRNA8	0.00125325	scaffold_499	13415	13443	1	tRNA-Val-GTA
iso_smallRNA8	0.00125325	scaffold_499	14925	14953	1	tRNA-Val-GTA
iso_smallRNA8	0.00125325	scaffold_879	5788	5808	-1	SINE_TE
iso_smallRNA8	0.00495205	scaffold_499	8767	8794	1	none
iso_smallRNA8	0.00495205	scaffold_474	11763	11786	1	SINE_TE
iso_smallRNA8	0.00495205	scaffold_485	5507	5530	-1	SINE_TE
iso_smallRNA8	0.00495205	scaffold_485	8679	8702	-1	SINE_TE
iso_smallRNA8	0.0195674	groupXX	19709525	19709547	1	none
iso_smallRNA8	0.0195674	groupIII	6537919	6537944	-1	none
iso_smallRNA8	0.0195674	groupIII	6566668	6566696	-1	none
iso_smallRNA8	0.0195674	groupIII	6569788	6569814	-1	none
iso_smallRNA8	0.0195674	scaffold_499	4815	4837	1	none
iso_smallRNA8	0.0195674	scaffold_499	7080	7102	1	none
iso_smallRNA8	0.0195674	scaffold_499	9543	9565	1	none
iso_smallRNA8	0.0195674	scaffold_499	11858	11880	1	none
iso_smallRNA9	5.14097e-06	groupIX	12774459	12774483	1	SINE2-8_SP
iso_smallRNA9	5.14097e-06	groupXIII	6147503	6147527	1	none
iso_smallRNA9	5.14097e-06	groupVIII	8392894	8392918	-1	SINE2-8_SP
iso_smallRNA9	5.14097e-06	groupXII	13001454	13001478	-1	SINE2-8_SP
iso_smallRNA9	5.14097e-06	groupXVI	5140915	5140939	-1	SINE2-8_SP
iso_smallRNA9	5.14097e-06	groupXI	3675545	3675569	-1	SINE2-8_SP
iso_smallRNA9	5.14097e-06	scaffold_137	173147	173171	-1	SINE2-8_SP
iso_smallRNA9	5.14097e-06	scaffold_1158	5621	5645	1	SINE2-8_SP
iso_smallRNA9	2.03139e-05	scaffold_37	1034379	1034402	1	none
iso_smallRNA9	8.02677e-05	scaffold_1459	1278	1300	-1	none
iso_smallRNA9	8.02677e-05	scaffold_1459	5883	5905	-1	none
iso_smallRNA9	0.00495205	groupI	9375296	9375315	-1	none
iso_smallRNA9	0.0195674	groupXIII	1459834	1459852	1	AFROSINE1B
iso_smallRNA9	0.0195674	groupXIII	1460493	1460511	1	AFROSINE1B
iso_smallRNA9	0.0195674	groupXIII	1460896	1460914	1	SAT-1_SK
iso_smallRNA9	0.0195674	groupXIII	1461382	1461400	1	AFROSINE1B
iso_smallRNA9	0.0195674	groupXIII	1461858	1461876	1	AFROSINE1B
iso_smallRNA9	0.0195674	groupXIII	1462264	1462282	1	SAT-1_SK
iso_smallRNA9	0.0195674	groupXIII	1462750	1462768	1	AFROSINE1B
iso_smallRNA9	0.0195674	groupXIII	1463153	1463171	1	SAT-1_SK
iso_smallRNA9	0.0195674	groupXIII	1463636	1463654	1	AFROSINE1B
iso_smallRNA9	0.0195674	groupXIII	1464520	1464538	1	SAT-1_SK
iso_smallRNA9	0.0195674	groupXIII	1465409	1465427	1	SAT-1_SK
iso_smallRNA9	0.0195674	groupXIII	1466776	1466794	1	SAT-1_SK
iso_smallRNA9	0.0195674	groupXIII	1469909	1469927	1	SAT-1_SK
iso_smallRNA9	0.0195674	groupXIII	1472256	1472274	1	AFROSINE1B
iso_smallRNA9	0.0195674	groupXIII	1472659	1472677	1	SAT-1_SK
iso_smallRNA9	0.0195674	scaffold_1459	3459	3477	-1	none
iso_smallRNA9	0.0195674	scaffold_1459	3938	3956	-1	none
iso_smallRNA9	0.0195674	groupVII	2416097	2416115	1	SAT-1_SK
iso_smallRNA9	0.0195674	groupVII	18630440	18630458	1	SAT-1_SK
iso_smallRNA9	0.0195674	groupXVIII	923203	923221	1	SAT-1_SK
iso_smallRNA9	0.0195674	groupXV	4502621	4502639	1	SAT-1_SK
iso_smallRNA9	0.0195674	scaffold_1473	100	118	-1	AFROSINE1B
iso_smallRNA9	0.0195674	scaffold_1473	501	519	-1	none
iso_smallRNA9	0.0195674	scaffold_1473	902	920	-1	none
iso_smallRNA9	0.0195674	scaffold_1473	1381	1399	-1	none
iso_smallRNA9	0.0195674	scaffold_1473	1867	1885	-1	none
iso_smallRNA9	0.0195674	scaffold_1473	2269	2287	-1	none
iso_smallRNA9	0.0195674	scaffold_1473	3166	3184	-1	tRNASAT-1_ZM
iso_smallRNA9	0.0195674	scaffold_1473	3569	3587	-1	tRNASAT-1_ZM
iso_smallRNA9	0.0195674	scaffold_1473	4048	4066	-1	tRNASAT-1_ZM
iso_smallRNA9	0.0195674	scaffold_1700	409	427	-1	none
iso_smallRNA9	0.0195674	scaffold_1734	911	929	1	SAT-1_SK
iso_smallRNA9	0.0195674	scaffold_1843	629	647	-1	none
iso_smallRNA10	5.74764e-09	groupVII	26208620	26208649	1	tRNA-Val-GTA
iso_smallRNA10	5.74764e-09	groupVII	26209255	26209284	1	tRNA-Val-GTA
iso_smallRNA10	5.74764e-09	groupVII	26209581	26209610	1	tRNA-Val-GTA
iso_smallRNA10	5.74764e-09	groupVII	26210514	26210543	-1	tRNA-Val-GTA
iso_smallRNA10	5.74764e-09	groupVII	26233278	26233307	-1	tRNA-Val-GTA
iso_smallRNA10	5.74764e-09	groupVII	27673707	27673736	1	tRNA-Val-GTA
iso_smallRNA10	5.74764e-09	groupXVIII	52357	52386	-1	tRNA-Val-GTA
iso_smallRNA10	5.74764e-09	groupXVIII	52518	52547	-1	tRNA-Val-GTA
iso_smallRNA10	5.74764e-09	groupXVIII	52674	52703	-1	tRNA-Val-GTA
iso_smallRNA10	5.74764e-09	groupXVIII	52996	53025	-1	tRNA-Val-GTA
iso_smallRNA10	5.74764e-09	groupXVIII	53833	53862	-1	tRNA-Val-GTA
iso_smallRNA10	5.74764e-09	groupXVIII	53993	54022	-1	tRNA-Val-GTA
iso_smallRNA10	5.74764e-09	scaffold_273	22723	22752	1	tRNA-Val-GT
iso_smallRNA10	5.74764e-09	scaffold_324	22670	22699	1	tRNA-Val-GT
iso_smallRNA10	5.74764e-09	scaffold_324	23061	23090	1	tRNA-Val-GT
iso_smallRNA10	5.74764e-09	scaffold_324	23445	23474	1	tRNA-Val-GT
iso_smallRNA10	5.74764e-09	scaffold_1113	688	717	1	tRNA-Val-GTA
iso_smallRNA10	5.74764e-09	scaffold_1113	1168	1197	1	tRNA-Val-GTA
iso_smallRNA10	5.74764e-09	scaffold_1113	1478	1507	1	tRNA-Val-GTA
iso_smallRNA10	5.74764e-09	scaffold_1113	1636	1665	1	tRNA-Val-GTA
iso_smallRNA10	5.74764e-09	scaffold_1113	1796	1825	1	tRNA-Val-GTA
iso_smallRNA10	5.74764e-09	scaffold_1113	1956	1985	1	tRNA-Val-GTA
iso_smallRNA10	5.74764e-09	scaffold_1113	2277	2306	1	tRNA-Val-GTA
iso_smallRNA10	5.74764e-09	scaffold_1403	136	165	1	tRNA-Val-GTA
iso_smallRNA10	5.74764e-09	scaffold_1403	298	327	1	tRNA-Val-GTA
iso_smallRNA10	5.74764e-09	scaffold_1403	458	487	1	tRNA-Val-GTA
iso_smallRNA10	5.74764e-09	scaffold_1403	613	642	1	tRNA-Val-GTA
iso_smallRNA10	5.74764e-09	scaffold_1403	763	792	1	tRNA-Val-GTA
iso_smallRNA10	5.74764e-09	scaffold_1403	923	952	1	tRNA-Val-GTA
iso_smallRNA10	5.74764e-09	scaffold_1403	1191	1220	1	tRNA-Val-GTA
iso_smallRNA10	5.74764e-09	scaffold_1403	1451	1480	1	tRNA-Val-GTA
iso_smallRNA10	5.74764e-09	scaffold_1403	1772	1801	1	tRNA-Val-GTA
iso_smallRNA10	5.74764e-09	scaffold_1403	2851	2880	1	tRNA-Val-GTA
iso_smallRNA10	5.74764e-09	scaffold_1403	3011	3040	1	tRNA-Val-GTA
iso_smallRNA10	5.74764e-09	scaffold_1403	3744	3773	1	tRNA-Val-GTA
iso_smallRNA10	5.74764e-09	scaffold_1403	3895	3924	1	tRNA-Val-GTA
iso_smallRNA10	5.74764e-09	scaffold_1403	4055	4084	1	tRNA-Val-GTA
iso_smallRNA10	5.74764e-09	scaffold_1403	4214	4243	1	tRNA-Val-GTA
iso_smallRNA10	5.74764e-09	scaffold_1403	4373	4402	1	tRNA-Val-GTA
iso_smallRNA10	5.74764e-09	scaffold_1403	4692	4721	1	tRNA-Val-GTA
iso_smallRNA10	5.74764e-09	scaffold_1403	4853	4882	1	tRNA-Val-GTA
iso_smallRNA10	5.74764e-09	scaffold_1403	5014	5043	1	tRNA-Val-GTA
iso_smallRNA10	2.27111e-08	scaffold_1403	1083	1111	1	tRNA-Val-GTA
iso_smallRNA10	2.27111e-08	scaffold_1403	1611	1639	1	tRNA-Val-GTA
iso_smallRNA10	2.27111e-08	scaffold_1403	3636	3664	1	tRNA-Val-GTA
iso_smallRNA10	8.97399e-08	scaffold_1403	4532	4559	1	tRNA-Val-GTA
iso_smallRNA10	3.54596e-07	groupXVIII	52201	52227	-1	tRNA-Val-GTA
iso_smallRNA10	3.54596e-07	scaffold_1403	1930	1956	1	tRNA-Val-GTA
iso_smallRNA10	3.54596e-07	scaffold_1403	2389	2415	1	tRNA-Val-GTA
iso_smallRNA10	1.40114e-06	groupXVIII	53518	53547	-1	tRNA-Val-GTA
iso_smallRNA10	1.40114e-06	groupXVIII	53673	53702	-1	tRNA-Val-GTA
iso_smallRNA10	1.40114e-06	scaffold_1113	848	877	1	tRNA-Val-GTA
iso_smallRNA10	1.40114e-06	scaffold_1113	1008	1037	1	tRNA-Val-GTA
iso_smallRNA10	1.40114e-06	scaffold_1113	1323	1352	1	tRNA-Val-GTA
iso_smallRNA10	1.40114e-06	scaffold_1403	2077	2102	1	tRNA-Val-GTA
iso_smallRNA10	1.40114e-06	scaffold_1403	5176	5201	1	tRNA-Val-GTA
iso_smallRNA10	5.53643e-06	scaffold_1403	2546	2574	1	tRNA-Val-GTA
iso_smallRNA10	2.18765e-05	scaffold_1113	335	362	1	tRNA-Val-GTA
iso_smallRNA10	8.64422e-05	groupXVIII	52839	52865	-1	tRNA-Val-GTA
iso_smallRNA10	8.64422e-05	scaffold_1113	2379	2401	1	tRNA-Val-GTA
iso_smallRNA10	0.000341565	groupXVIII	52046	52067	-1	none
iso_smallRNA10	0.000341565	scaffold_1113	175	204	1	none
iso_smallRNA10	0.000341565	scaffold_1403	2231	2256	1	tRNA-Val-GTA
iso_smallRNA10	0.000341565	scaffold_1403	2701	2730	1	tRNA-Val-GTA
iso_smallRNA10	0.000341565	scaffold_391	1953	1974	1	tRNA-Val-GT
iso_smallRNA10	0.00533298	scaffold_1113	2119	2146	1	tRNA-Val-GTA
iso_smallRNA11	2.10888e-08	groupIV	6708097	6708125	1	LTR10A2_SS
iso_smallRNA11	2.10888e-08	groupI	19975630	19975658	-1	LTR10A2_SS
iso_smallRNA11	2.10888e-08	groupVII	19858759	19858787	-1	LTR10A2_SS
iso_smallRNA11	2.10888e-08	groupXII	11995400	11995428	1	LTR10A2_SS
iso_smallRNA11	2.10888e-08	scaffold_27	194625	194653	-1	LTR10A2_SS
iso_smallRNA11	0.0195674	groupI	20229489	20229511	-1	LTR1_Ttr
iso_smallRNA12	5.74764e-09	groupVII	26217831	26217860	1	SINE2-1_EC
iso_smallRNA12	5.74764e-09	groupXIX	746073	746102	-1	SINE2-1_EC
iso_smallRNA12	5.74764e-09	groupXX	6569978	6570007	1	SINE2-1_EC
iso_smallRNA12	5.74764e-09	groupXII	15738557	15738586	1	SINE2-1_EC
iso_smallRNA12	5.74764e-09	groupIII	311545	311574	1	SINE2-1_EC
iso_smallRNA12	5.74764e-09	groupXI	8325358	8325387	1	SINE2-1_EC
iso_smallRNA12	5.74764e-09	groupXI	10195431	10195460	-1	SINE2-1_EC
iso_smallRNA12	5.74764e-09	groupXVIII	10195593	10195622	-1	SINE2-1_EC
iso_smallRNA12	5.74764e-09	groupXVII	9567246	9567275	-1	SINE2-1_EC
iso_smallRNA12	5.74764e-09	groupXVII	9567654	9567683	-1	SINE2-1_EC
iso_smallRNA12	5.74764e-09	groupXVII	9629340	9629369	-1	SINE2-1_EC
iso_smallRNA12	5.74764e-09	groupXVII	9694107	9694136	-1	SINE2-1_EC
iso_smallRNA12	5.74764e-09	groupXVII	9729135	9729164	-1	SINE2-1_EC
iso_smallRNA12	0.000341565	groupXI	11569517	11569538	-1	none
iso_smallRNA12	0.000341565	groupIV	17820057	17820079	-1	LTR10B_BT
iso_smallRNA12	0.000341565	groupIV	17820235	17820264	-1	SINE2-1_SSc
iso_smallRNA12	0.000341565	groupIV	17821363	17821392	-1	SINE2-1_SSc
iso_smallRNA12	0.000341565	groupIV	28357200	28357229	1	SINE2-1_SSc
iso_smallRNA12	0.000341565	groupIV	28357378	28357407	1	SINE2-1_SSc
iso_smallRNA12	0.000341565	groupIV	28359615	28359644	1	SINE2-1_SSc
iso_smallRNA12	0.000341565	groupI	20229487	20229508	-1	LTR1_Ttr
iso_smallRNA12	0.000341565	scaffold_80	238	267	1	SINE2-1_SSc
iso_smallRNA12	0.000341565	scaffold_80	594	623	1	SINE2-1_SSc
iso_smallRNA12	0.000341565	scaffold_80	1141	1170	1	LTR10B_BT
iso_smallRNA12	0.000341565	scaffold_80	2241	2270	1	SINE2-1_SSc
iso_smallRNA12	0.000341565	scaffold_80	2434	2463	1	SINE2-1_SSc
iso_smallRNA12	0.000341565	scaffold_80	2612	2641	1	SINE2-1_SSc
iso_smallRNA12	0.000341565	scaffold_80	2805	2834	1	SINE2-1_SSc
iso_smallRNA12	0.000341565	scaffold_80	3524	3553	1	SINE2-1_SSc
iso_smallRNA12	0.000341565	scaffold_80	4448	4477	1	SINE2-1_SSc
iso_smallRNA12	0.000341565	scaffold_80	4641	4670	1	SINE2-1_SSc
iso_smallRNA12	0.000341565	scaffold_80	4819	4848	1	SINE2-1_SSc
iso_smallRNA12	0.000341565	scaffold_80	5012	5041	1	SINE2-1_SSc
iso_smallRNA12	0.000341565	scaffold_80	6130	6159	1	SINE2-1_SSc
iso_smallRNA12	0.000341565	scaffold_80	6679	6708	1	SINE2-1_SSc
iso_smallRNA12	0.000341565	scaffold_80	6857	6886	1	SINE2-1_SSc
iso_smallRNA12	0.000341565	scaffold_80	7050	7079	1	SINE2-1_SSc
iso_smallRNA12	0.000341565	scaffold_80	7224	7253	1	SINE2-1_SSc
iso_smallRNA12	0.000341565	scaffold_80	8306	8335	1	SINE2-1_SSc
iso_smallRNA12	0.000341565	scaffold_80	9049	9078	1	SINE2-1_SSc
iso_smallRNA12	0.000341565	scaffold_80	10179	10208	1	LTR10B_BT
iso_smallRNA12	0.000341565	scaffold_80	11290	11319	1	SINE2-1_SSc
iso_smallRNA12	0.000341565	scaffold_80	11468	11497	1	ERE4B
iso_smallRNA12	0.000341565	scaffold_80	12388	12417	1	SINE2-1_SSc
iso_smallRNA12	0.000341565	scaffold_80	12848	12877	1	LTR10B_BT
iso_smallRNA12	0.000341565	scaffold_1720	43	72	1	SINE2-1_SSc
iso_smallRNA12	0.000341565	scaffold_1720	221	250	1	SINE2-1_SSc
iso_smallRNA12	0.000341565	scaffold_1720	414	439	1	SINE2-1_SSc
iso_smallRNA12	0.000341565	scaffold_1720	639	668	1	SINE2-1_SSc
iso_smallRNA12	0.000341565	scaffold_1720	817	846	1	SINE2-1_SSc
iso_smallRNA12	0.00134965	groupIV	9450488	9450508	-1	none
iso_smallRNA12	0.00134965	groupI	24946114	24946135	-1	none
iso_smallRNA12	0.00533298	groupVI	1544054	1544077	1	SINE2-1_SSc
iso_smallRNA12	0.00533298	scaffold_1695	1398	1421	1	LTR10B_BT
iso_smallRNA12	0.0210726	groupXVII	9127910	9127928	1	none
iso_smallRNA12	0.0210726	groupIV	28360080	28360102	1	SINE2-1_SSc
iso_smallRNA12	0.0210726	scaffold_80	1877	1899	1	SINE2-1_SSc
iso_smallRNA12	0.0210726	scaffold_80	6493	6515	1	SINE2-1_SSc
iso_smallRNA12	0.0210726	scaffold_80	8120	8142	1	SINE2-1_SSc
iso_smallRNA12	0.0210726	scaffold_80	9249	9271	1	SINE2-1_SSc
iso_smallRNA12	0.0210726	scaffold_80	11104	11126	1	SINE2-1_SSc
iso_smallRNA12	0.0210726	scaffold_80	12202	12224	1	SINE2-1_SSc
iso_smallRNA12	0.0210726	groupVI	8060845	8060867	-1	none
iso_smallRNA12	0.0210726	groupII	1000831	1000853	-1	SINE2-1_SSc
iso_smallRNA12	0.0210726	groupIX	12484692	12484710	-1	none
iso_smallRNA13	5.53643e-06	groupVII	26217837	26217861	1	SINE2-1_EC
iso_smallRNA13	5.53643e-06	groupXIX	746072	746096	-1	SINE2-1_EC
iso_smallRNA13	5.53643e-06	groupXX	6569984	6570008	1	SINE2-1_EC
iso_smallRNA13	5.53643e-06	groupXII	15738563	15738587	1	SINE2-1_EC
iso_smallRNA13	5.53643e-06	groupIII	311551	311575	1	SINE2-1_EC
iso_smallRNA13	5.53643e-06	groupXI	8325364	8325388	1	SINE2-1_EC
iso_smallRNA13	5.53643e-06	groupXI	10195430	10195454	-1	SINE2-1_EC
iso_smallRNA13	5.53643e-06	groupXVIII	10195592	10195616	-1	SINE2-1_EC
iso_smallRNA13	5.53643e-06	groupXVII	9567245	9567269	-1	SINE2-1_EC
iso_smallRNA13	5.53643e-06	groupXVII	9567653	9567677	-1	SINE2-1_EC
iso_smallRNA13	5.53643e-06	groupXVII	9629339	9629363	-1	SINE2-1_EC
iso_smallRNA13	5.53643e-06	groupXVII	9694106	9694130	-1	SINE2-1_EC
iso_smallRNA13	5.53643e-06	groupXVII	9729134	9729158	-1	SINE2-1_EC
iso_smallRNA13	0.000341565	groupXI	11569517	11569538	-1	none
iso_smallRNA13	0.000341565	groupIV	9450488	9450509	-1	none
iso_smallRNA13	0.000341565	groupI	20229487	20229508	-1	LTR1_Ttr
iso_smallRNA13	0.000341565	groupI	24946115	24946135	-1	none
iso_smallRNA13	0.000341565	groupVI	1544053	1544078	1	SINE2-1_SSc
iso_smallRNA13	0.00134965	scaffold_1695	1398	1422	1	LTR10B_BT
iso_smallRNA13	0.00533298	groupIV	17820234	17820257	-1	SINE2-1_SSc
iso_smallRNA13	0.00533298	groupIV	17821362	17821385	-1	SINE2-1_SSc
iso_smallRNA13	0.00533298	groupIV	28357207	28357230	1	SINE2-1_SSc
iso_smallRNA13	0.00533298	groupIV	28357385	28357408	1	SINE2-1_SSc
iso_smallRNA13	0.00533298	groupIV	28359622	28359645	1	SINE2-1_SSc
iso_smallRNA13	0.00533298	groupIV	28360080	28360103	1	SINE2-1_SSc
iso_smallRNA13	0.00533298	groupVI	8060845	8060868	-1	none
iso_smallRNA13	0.00533298	scaffold_80	245	268	1	SINE2-1_SSc
iso_smallRNA13	0.00533298	scaffold_80	601	624	1	SINE2-1_SSc
iso_smallRNA13	0.00533298	scaffold_80	1148	1171	1	LTR10B_BT
iso_smallRNA13	0.00533298	scaffold_80	1877	1900	1	SINE2-1_SSc
iso_smallRNA13	0.00533298	scaffold_80	2248	2271	1	SINE2-1_SSc
iso_smallRNA13	0.00533298	scaffold_80	2441	2464	1	SINE2-1_SSc
iso_smallRNA13	0.00533298	scaffold_80	2619	2642	1	SINE2-1_SSc
iso_smallRNA13	0.00533298	scaffold_80	2812	2835	1	SINE2-1_SSc
iso_smallRNA13	0.00533298	scaffold_80	3531	3554	1	SINE2-1_SSc
iso_smallRNA13	0.00533298	scaffold_80	4455	4478	1	SINE2-1_SSc
iso_smallRNA13	0.00533298	scaffold_80	4648	4671	1	SINE2-1_SSc
iso_smallRNA13	0.00533298	scaffold_80	4826	4849	1	SINE2-1_SSc
iso_smallRNA13	0.00533298	scaffold_80	5019	5042	1	SINE2-1_SSc
iso_smallRNA13	0.00533298	scaffold_80	6137	6160	1	SINE2-1_SSc
iso_smallRNA13	0.00533298	scaffold_80	6493	6516	1	SINE2-1_SSc
iso_smallRNA13	0.00533298	scaffold_80	6686	6709	1	SINE2-1_SSc
iso_smallRNA13	0.00533298	scaffold_80	6864	6887	1	SINE2-1_SSc
iso_smallRNA13	0.00533298	scaffold_80	7057	7080	1	SINE2-1_SSc
iso_smallRNA13	0.00533298	scaffold_80	7231	7254	1	SINE2-1_SSc
iso_smallRNA13	0.00533298	scaffold_80	8120	8143	1	SINE2-1_SSc
iso_smallRNA13	0.00533298	scaffold_80	8313	8336	1	SINE2-1_SSc
iso_smallRNA13	0.00533298	scaffold_80	9056	9079	1	SINE2-1_SSc
iso_smallRNA13	0.00533298	scaffold_80	9249	9272	1	SINE2-1_SSc
iso_smallRNA13	0.00533298	scaffold_80	10186	10209	1	LTR10B_BT
iso_smallRNA13	0.00533298	scaffold_80	11104	11127	1	SINE2-1_SSc
iso_smallRNA13	0.00533298	scaffold_80	11297	11320	1	SINE2-1_SSc
iso_smallRNA13	0.00533298	scaffold_80	11475	11498	1	ERE4B
iso_smallRNA13	0.00533298	scaffold_80	12202	12225	1	SINE2-1_SSc
iso_smallRNA13	0.00533298	scaffold_80	12395	12418	1	SINE2-1_SSc
iso_smallRNA13	0.00533298	scaffold_80	12855	12878	1	LTR10B_BT
iso_smallRNA13	0.00533298	scaffold_1720	50	73	1	SINE2-1_SSc
iso_smallRNA13	0.00533298	scaffold_1720	228	251	1	SINE2-1_SSc
iso_smallRNA13	0.00533298	scaffold_1720	646	669	1	SINE2-1_SSc
iso_smallRNA13	0.00533298	scaffold_1720	824	847	1	SINE2-1_SSc
iso_smallRNA13	0.0210726	groupIV	17820057	17820086	-1	LTR10B_BT
iso_smallRNA13	0.0210726	scaffold_1695	1027	1049	1	SINE2-1_SSc
iso_smallRNA13	0.0210726	groupII	1000831	1000853	-1	SINE2-1_SSc
iso_smallRNA13	0.0210726	groupIX	12484692	12484710	-1	none
iso_smallRNA14	7.40933e-05	groupVII	2484043	2484065	1	tRNA-Asp-GAY
iso_smallRNA14	7.40933e-05	groupVII	2484596	2484618	1	tRNA-Asp-GAY
iso_smallRNA14	7.40933e-05	groupVII	2486732	2486754	-1	tRNA-Asp-GAY
iso_smallRNA14	7.40933e-05	groupVII	2487269	2487291	1	tRNA-Asp-GAY
iso_smallRNA14	7.40933e-05	groupVII	26230451	26230473	-1	tRNA-Asp-GAY
iso_smallRNA14	7.40933e-05	groupVII	26230681	26230703	-1	tRNA-Asp-GAY
iso_smallRNA14	7.40933e-05	groupVII	26231580	26231602	-1	tRNA-Asp-GAY
iso_smallRNA14	7.40933e-05	groupXII	13002180	13002202	1	tRNA-Asp-GAY
iso_smallRNA14	0.0180622	groupXII	16561428	16561446	-1	tRNA-Asp-GAY
iso_smallRNA14	0.0180622	groupXII	16562196	16562214	-1	tRNA-Asp-GAY
iso_smallRNA14	0.0180622	groupXII	16562947	16562965	-1	tRNA-Asp-GAY
iso_smallRNA14	0.0180622	groupXII	16563715	16563733	-1	tRNA-Asp-GAY
iso_smallRNA14	0.0180622	groupXII	16564483	16564501	-1	tRNA-Asp-GAY
iso_smallRNA14	0.0180622	groupXII	16565308	16565326	-1	tRNA-Asp-GAY
iso_smallRNA14	0.0180622	groupXII	16566076	16566094	-1	tRNA-Asp-GAY
iso_smallRNA14	0.0180622	groupXII	16566844	16566862	-1	tRNA-Asp-GAY
iso_smallRNA14	0.0180622	groupXII	16567612	16567630	-1	tRNA-Asp-GAY
iso_smallRNA14	0.0180622	groupXII	16569148	16569166	-1	tRNA-Asp-GAY
iso_smallRNA14	0.0180622	groupXII	16569916	16569934	-1	tRNA-Asp-GAY
iso_smallRNA14	0.0180622	groupXII	16572421	16572439	-1	tRNA-Asp-GAY
iso_smallRNA14	0.0180622	groupXI	4477950	4477968	1	tRNA-Asp-GAY
iso_smallRNA14	0.0180622	groupXI	4478382	4478400	1	tRNA-Asp-GAY
iso_smallRNA14	0.0180622	scaffold_98	505	523	1	tRNA-Asp-GAY
iso_smallRNA14	0.0180622	scaffold_98	1405	1423	1	tRNA-Asp-GAY
iso_smallRNA14	0.0180622	scaffold_98	2321	2339	1	tRNA-Asp-GAY
iso_smallRNA14	0.0180622	scaffold_98	14290	14308	1	tRNA-Asp-GAY
iso_smallRNA14	0.0180622	scaffold_98	14733	14751	1	tRNA-Asp-GAY
iso_smallRNA14	0.0180622	scaffold_98	15260	15278	1	tRNA-Asp-GAY
iso_smallRNA14	0.0180622	scaffold_98	15706	15724	1	tRNA-Asp-GAY
iso_smallRNA14	0.0180622	scaffold_98	16151	16169	1	tRNA-Asp-GAY
iso_smallRNA14	0.0180622	scaffold_98	16595	16613	1	tRNA-Asp-GAY
iso_smallRNA14	0.0180622	scaffold_98	17484	17502	1	tRNA-Asp-GAY
iso_smallRNA14	0.0180622	scaffold_98	17929	17947	1	tRNA-Asp-GAY
iso_smallRNA14	0.0180622	scaffold_98	18376	18394	1	tRNA-Asp-GAY
iso_smallRNA14	0.0180622	scaffold_98	18826	18844	1	tRNA-Asp-GAY
iso_smallRNA14	0.0180622	scaffold_98	19270	19288	1	tRNA-Asp-GAY
iso_smallRNA14	0.0180622	scaffold_98	19713	19731	1	tRNA-Asp-GAY
iso_smallRNA14	0.0180622	scaffold_98	20158	20176	1	tRNA-Asp-GAY
iso_smallRNA14	0.0180622	scaffold_98	20604	20622	1	tRNA-Asp-GAY
iso_smallRNA14	0.0180622	scaffold_98	21058	21076	1	tRNA-Asp-GAY
iso_smallRNA14	0.0180622	scaffold_98	21504	21522	1	tRNA-Asp-GAY
iso_smallRNA14	0.0180622	scaffold_292	703	721	1	tRNA-Asp-GAY
iso_smallRNA14	0.0180622	scaffold_292	1471	1489	1	tRNA-Asp-GAY
iso_smallRNA14	0.0180622	scaffold_292	2239	2257	1	tRNA-Asp-GAY
iso_smallRNA14	0.0180622	scaffold_292	3007	3025	1	tRNA-Asp-GAY
iso_smallRNA14	0.0180622	scaffold_292	4563	4581	1	tRNA-Asp-GAY
iso_smallRNA14	0.0180622	scaffold_292	5332	5350	1	tRNA-Asp-GAY
iso_smallRNA14	0.0180622	scaffold_292	7646	7664	1	tRNA-Asp-GAY
iso_smallRNA14	0.0180622	scaffold_292	8413	8431	1	tRNA-Asp-GAY
iso_smallRNA14	0.0180622	scaffold_292	9185	9203	1	tRNA-Asp-GAY
iso_smallRNA14	0.0180622	scaffold_292	9953	9971	1	tRNA-Asp-GAY
iso_smallRNA14	0.0180622	scaffold_292	10721	10739	1	tRNA-Asp-GAY
iso_smallRNA14	0.0180622	scaffold_292	11487	11505	1	tRNA-Asp-GAY
iso_smallRNA14	0.0180622	scaffold_292	12254	12272	1	tRNA-Asp-GAY
iso_smallRNA14	0.0180622	scaffold_292	12997	13015	1	tRNA-Asp-GAY
iso_smallRNA14	0.0180622	scaffold_292	13769	13787	1	tRNA-Asp-GAY
iso_smallRNA14	0.0180622	scaffold_292	14536	14554	1	tRNA-Asp-GAY
iso_smallRNA14	0.0180622	scaffold_292	16055	16073	1	tRNA-Asp-GAY
iso_smallRNA14	0.0180622	scaffold_292	16834	16852	1	tRNA-Asp-GAY
iso_smallRNA14	0.0180622	scaffold_292	17606	17624	1	tRNA-Asp-GAY
iso_smallRNA14	0.0180622	scaffold_292	18374	18392	1	tRNA-Asp-GAY
iso_smallRNA14	0.0180622	scaffold_292	19120	19138	1	tRNA-Asp-GAY
iso_smallRNA14	0.0180622	scaffold_292	19892	19910	1	tRNA-Asp-GAY
iso_smallRNA14	0.0180622	scaffold_292	20660	20678	1	tRNA-Asp-GAY
iso_smallRNA14	0.0180622	scaffold_292	21426	21444	1	tRNA-Asp-GAY
iso_smallRNA14	0.0180622	scaffold_292	22195	22213	1	tRNA-Asp-GAY
iso_smallRNA14	0.0180622	scaffold_292	22963	22981	1	tRNA-Asp-GAY
iso_smallRNA14	0.0180622	scaffold_292	23730	23748	1	tRNA-Asp-GAY
iso_smallRNA14	0.0180622	scaffold_292	24498	24516	1	tRNA-Asp-GAY
iso_smallRNA14	0.0180622	scaffold_292	25274	25292	1	tRNA-Asp-GAY
iso_smallRNA14	0.0180622	scaffold_292	25637	25655	1	tRNA-Asp-GAY
iso_smallRNA14	0.0180622	scaffold_292	26408	26426	1	tRNA-Asp-GAY
iso_smallRNA14	0.0180622	scaffold_292	27177	27195	1	tRNA-Asp-GAY
iso_smallRNA14	0.0180622	scaffold_292	27945	27963	1	tRNA-Asp-GAY
iso_smallRNA14	0.0180622	scaffold_292	28714	28732	1	tRNA-Asp-GAY
iso_smallRNA14	0.0180622	scaffold_292	29532	29550	1	tRNA-Asp-GAY
iso_smallRNA14	0.0180622	scaffold_292	30300	30318	1	tRNA-Asp-GAY
iso_smallRNA14	0.0180622	scaffold_292	31040	31058	1	tRNA-Asp-GAY
iso_smallRNA14	0.0180622	scaffold_292	31809	31827	1	tRNA-Asp-GAY
iso_smallRNA14	0.0180622	scaffold_292	32652	32670	1	tRNA-Asp-GAY
iso_smallRNA14	0.0180622	scaffold_292	34231	34249	1	tRNA-Asp-GAY
iso_smallRNA14	0.0180622	scaffold_292	35785	35803	1	tRNA-Asp-GAY
iso_smallRNA14	0.0180622	scaffold_292	36554	36572	1	tRNA-Asp-GAY
iso_smallRNA14	0.0180622	scaffold_292	37323	37341	1	tRNA-Asp-GAY
iso_smallRNA14	0.0180622	scaffold_305	632	650	1	tRNA-Asp-GAY
iso_smallRNA14	0.0180622	scaffold_305	1400	1418	1	tRNA-Asp-GAY
iso_smallRNA14	0.0180622	scaffold_305	2169	2187	1	tRNA-Asp-GAY
iso_smallRNA14	0.0180622	scaffold_305	3777	3795	1	tRNA-Asp-GAY
iso_smallRNA14	0.0180622	scaffold_305	4541	4559	1	tRNA-Asp-GAY
iso_smallRNA14	0.0180622	scaffold_305	5309	5327	1	tRNA-Asp-GAY
iso_smallRNA14	0.0180622	scaffold_305	6896	6914	1	tRNA-Asp-GAY
iso_smallRNA14	0.0180622	scaffold_305	7664	7682	1	tRNA-Asp-GAY
iso_smallRNA14	0.0180622	scaffold_305	9196	9214	1	tRNA-Asp-GAY
iso_smallRNA14	0.0180622	scaffold_305	9964	9982	1	tRNA-Asp-GAY
iso_smallRNA14	0.0180622	scaffold_305	10732	10750	1	tRNA-Asp-GAY
iso_smallRNA14	0.0180622	scaffold_305	11500	11518	1	tRNA-Asp-GAY
iso_smallRNA14	0.0180622	scaffold_305	12268	12286	1	tRNA-Asp-GAY
iso_smallRNA14	0.0180622	scaffold_305	13036	13054	1	tRNA-Asp-GAY
iso_smallRNA14	0.0180622	scaffold_305	13804	13822	1	tRNA-Asp-GAY
iso_smallRNA14	0.0180622	scaffold_305	14572	14590	1	tRNA-Asp-GAY
iso_smallRNA14	0.0180622	scaffold_305	15347	15365	1	tRNA-Asp-GAY
iso_smallRNA14	0.0180622	scaffold_305	16883	16901	1	tRNA-Asp-GAY
iso_smallRNA14	0.0180622	scaffold_305	17651	17669	1	tRNA-Asp-GAY
iso_smallRNA14	0.0180622	scaffold_305	18420	18438	1	tRNA-Asp-GAY
iso_smallRNA14	0.0180622	scaffold_305	19195	19213	1	tRNA-Asp-GAY
iso_smallRNA14	0.0180622	scaffold_305	19963	19981	1	tRNA-Asp-GAY
iso_smallRNA14	0.0180622	scaffold_305	20730	20748	1	tRNA-Asp-GAY
iso_smallRNA14	0.0180622	scaffold_305	21498	21516	1	tRNA-Asp-GAY
iso_smallRNA14	0.0180622	scaffold_305	22267	22285	1	tRNA-Asp-GAY
iso_smallRNA14	0.0180622	scaffold_305	23036	23054	1	tRNA-Asp-GAY
iso_smallRNA14	0.0180622	scaffold_305	23801	23819	1	tRNA-Asp-GAY
iso_smallRNA14	0.0180622	scaffold_305	24569	24587	1	tRNA-Asp-GAY
iso_smallRNA14	0.0180622	scaffold_305	25336	25354	1	tRNA-Asp-GAY
iso_smallRNA14	0.0180622	scaffold_305	26104	26122	1	tRNA-Asp-GAY
iso_smallRNA14	0.0180622	scaffold_305	26871	26889	1	tRNA-Asp-GAY
iso_smallRNA14	0.0180622	scaffold_305	27639	27657	1	tRNA-Asp-GAY
iso_smallRNA14	0.0180622	scaffold_305	29946	29964	1	tRNA-Asp-GAY
iso_smallRNA14	0.0180622	scaffold_305	30714	30732	1	tRNA-Asp-GAY
iso_smallRNA14	0.0180622	scaffold_305	31482	31500	1	tRNA-Asp-GAY
iso_smallRNA14	0.0180622	scaffold_305	32250	32268	1	tRNA-Asp-GAY
iso_smallRNA14	0.0180622	scaffold_305	33019	33037	1	tRNA-Asp-GAY
iso_smallRNA14	0.0180622	scaffold_305	33831	33849	1	tRNA-Asp-GAY
iso_smallRNA14	0.0180622	scaffold_305	34600	34618	1	tRNA-Asp-GAY
iso_smallRNA14	0.0180622	scaffold_553	404	422	1	tRNA-Asp-GAY
iso_smallRNA14	0.0180622	scaffold_553	1174	1192	1	tRNA-Asp-GAY
iso_smallRNA14	0.0180622	scaffold_553	1942	1960	1	tRNA-Asp-GAY
iso_smallRNA14	0.0180622	scaffold_553	2710	2728	1	tRNA-Asp-GAY
iso_smallRNA14	0.0180622	scaffold_553	3478	3496	1	tRNA-Asp-GAY
iso_smallRNA14	0.0180622	scaffold_553	4244	4262	1	tRNA-Asp-GAY
iso_smallRNA14	0.0180622	scaffold_553	5011	5029	1	tRNA-Asp-GAY
iso_smallRNA14	0.0180622	scaffold_553	5779	5797	1	tRNA-Asp-GAY
iso_smallRNA14	0.0180622	scaffold_553	6547	6565	1	tRNA-Asp-GAY
iso_smallRNA14	0.0180622	scaffold_553	7318	7336	1	tRNA-Asp-GAY
iso_smallRNA14	0.0180622	scaffold_553	8859	8877	1	tRNA-Asp-GAY
iso_smallRNA14	0.0180622	scaffold_553	9628	9646	1	tRNA-Asp-GAY
iso_smallRNA14	0.0180622	scaffold_553	10395	10413	1	tRNA-Asp-GAY
iso_smallRNA14	0.0180622	scaffold_553	11162	11180	1	tRNA-Asp-GAY
iso_smallRNA14	0.0180622	scaffold_553	12696	12714	1	tRNA-Asp-GAY
iso_smallRNA14	0.0180622	scaffold_553	13467	13485	1	tRNA-Asp-GAY
iso_smallRNA14	0.0180622	scaffold_553	14235	14253	1	tRNA-Asp-GAY
iso_smallRNA14	0.0180622	scaffold_1691	94	112	1	tRNA-Asp-GAY
iso_smallRNA14	0.0180622	scaffold_1691	539	557	1	tRNA-Asp-GAY
iso_smallRNA14	0.0180622	scaffold_1691	8435	8453	1	tRNA-Asp-GAY
iso_smallRNA14	0.0180622	scaffold_1573	150	168	1	tRNA-Asp-GAY
iso_smallRNA14	0.0180622	scaffold_1573	6310	6328	1	tRNA-Asp-GAY
iso_smallRNA14	0.0180622	scaffold_1573	6751	6769	1	tRNA-Asp-GAY
iso_smallRNA14	0.0180622	scaffold_1573	7197	7215	1	tRNA-Asp-GAY
iso_smallRNA14	0.0180622	scaffold_1573	7645	7663	1	tRNA-Asp-GAY
iso_smallRNA14	0.0180622	scaffold_1042	475	493	1	tRNA-Asp-GAY
iso_smallRNA14	0.0180622	scaffold_1042	921	939	1	tRNA-Asp-GAY
iso_smallRNA14	0.0180622	scaffold_1042	1810	1828	1	tRNA-Asp-GAY
iso_smallRNA14	0.0180622	scaffold_1042	2256	2274	1	tRNA-Asp-GAY
iso_smallRNA14	0.0180622	scaffold_1042	2702	2720	1	tRNA-Asp-GAY
iso_smallRNA14	0.0180622	scaffold_1042	3478	3496	1	tRNA-Asp-GAY
iso_smallRNA14	0.0180622	scaffold_1042	3928	3946	1	tRNA-Asp-GAY
iso_smallRNA14	0.0180622	scaffold_1042	4374	4392	1	tRNA-Asp-GAY
iso_smallRNA14	0.0180622	scaffold_1042	6238	6256	1	tRNA-Asp-GAY
iso_smallRNA14	0.0180622	scaffold_1042	7135	7153	1	tRNA-Asp-GAY
iso_smallRNA14	0.0180622	scaffold_1114	467	485	-1	none
iso_smallRNA14	0.0180622	scaffold_1114	1235	1253	-1	none
iso_smallRNA14	0.0180622	scaffold_1114	2004	2022	-1	none
iso_smallRNA14	0.0180622	scaffold_1114	3539	3557	-1	tRNA-Asp-GAY
iso_smallRNA14	0.0180622	scaffold_1114	4307	4325	-1	none
iso_smallRNA14	0.0180622	scaffold_1114	5075	5093	-1	none
iso_smallRNA14	0.0180622	scaffold_1114	5843	5861	-1	none
iso_smallRNA14	0.0180622	scaffold_1114	6611	6629	-1	none
iso_smallRNA14	0.0180622	scaffold_1622	432	450	1	tRNA-Asp-GAY
iso_smallRNA14	0.0180622	scaffold_1622	3812	3830	1	tRNA-Asp-GAY
iso_smallRNA14	0.0180622	scaffold_1519	1325	1343	-1	none
iso_smallRNA14	0.0180622	scaffold_1519	2862	2880	-1	none
iso_smallRNA14	0.0180622	scaffold_1630	634	652	1	tRNA-Asp-GAY
iso_smallRNA14	0.0180622	scaffold_1630	1402	1420	1	tRNA-Asp-GAY
iso_smallRNA14	0.0180622	scaffold_1630	2169	2187	1	tRNA-Asp-GAY
iso_smallRNA14	0.0180622	scaffold_1868	547	565	1	tRNA-Asp-GAY
iso_smallRNA14	0.0180622	scaffold_1878	158	176	1	tRNA-Asp-GAY
iso_smallRNA15	1.00081e-06	scaffold_88	1037	1062	-1	piggyBac-4_BF
iso_smallRNA15	1.00081e-06	scaffold_88	17259	17284	-1	none
iso_smallRNA15	1.00081e-06	scaffold_88	33851	33876	-1	none
iso_smallRNA15	1.00081e-06	scaffold_88	52783	52808	-1	none
iso_smallRNA15	1.00081e-06	scaffold_515	5683	5708	-1	LSU-rRNA_Mfr
iso_smallRNA15	1.00081e-06	scaffold_503	444	469	-1	none
iso_smallRNA15	1.00081e-06	scaffold_528	6929	6954	-1	LSU-rRNA_Mfr
iso_smallRNA15	1.00081e-06	scaffold_554	10027	10052	-1	LSU-rRNA_Mfr
iso_smallRNA15	1.00081e-06	scaffold_571	8256	8281	1	LSU-rRNA_Mfr
iso_smallRNA15	1.00081e-06	scaffold_835	6769	6794	-1	LSU-rRNA_Hsa
iso_smallRNA15	0.000243975	scaffold_80	26798	26823	-1	none
iso_smallRNA15	0.000964037	scaffold_54	8164	8184	-1	none
iso_smallRNA16	7.69199e-08	scaffold_54	7690	7717	-1	LSU-rRNA_Mfr
iso_smallRNA16	7.69199e-08	scaffold_88	568	595	-1	piggyBac-4_BF
iso_smallRNA16	7.69199e-08	scaffold_88	16789	16816	-1	LSU-rRNA_Hsa
iso_smallRNA16	7.69199e-08	scaffold_88	33377	33404	-1	LSU-rRNA_Mfr
iso_smallRNA16	7.69199e-08	scaffold_515	5217	5244	-1	LSU-rRNA_Mfr
iso_smallRNA16	7.69199e-08	scaffold_528	6450	6477	-1	LSU-rRNA_Hsa
iso_smallRNA16	7.69199e-08	scaffold_554	9565	9592	-1	LSU-rRNA_Mfr
iso_smallRNA16	7.69199e-08	scaffold_571	8722	8749	1	LSU-rRNA_Mfr
iso_smallRNA16	7.69199e-08	scaffold_606	9206	9233	1	LSU-rRNA_Mfr
iso_smallRNA16	7.69199e-08	scaffold_835	6302	6329	-1	LSU-rRNA_Hsa
iso_smallRNA16	0.00457112	groupXV	6739748	6739771	1	LSU-rRNA_Mfr
iso_smallRNA17	6.17444e-05	groupXII	3489273	3489295	1	LTR41_SS
iso_smallRNA17	0.000243975	groupXII	3370571	3370596	1	LTR41_SS
iso_smallRNA17	0.000243975	groupXII	3372182	3372207	1	LTR41_SS
iso_smallRNA17	0.000243975	groupXII	3373240	3373265	1	LTR41_SS
iso_smallRNA17	0.000243975	groupXII	3383129	3383154	1	LTR41_SS
iso_smallRNA17	0.000243975	groupXII	3386051	3386076	1	LTR41_SS
iso_smallRNA17	0.000243975	groupXII	3467440	3467465	1	LTR41_SS
iso_smallRNA17	0.000243975	groupXII	3467995	3468020	1	LTR41_SS
iso_smallRNA17	0.000243975	groupXII	3474011	3474036	1	LTR41_SS
iso_smallRNA17	0.000243975	groupXII	3485527	3485552	1	LTR41_SS
iso_smallRNA17	0.000243975	groupXII	3494094	3494119	1	LTR41_SS
iso_smallRNA17	0.000243975	groupXII	3495150	3495175	1	LTR41_SS
iso_smallRNA17	0.000243975	groupXII	3499867	3499892	1	LTR41_SS
iso_smallRNA17	0.000243975	groupIX	16365094	16365119	1	LTR41_SS
iso_smallRNA17	0.000243975	groupXI	4560123	4560148	1	LTR41_SS
iso_smallRNA17	0.000243975	groupV	5702051	5702076	1	LTR41_SS
iso_smallRNA17	0.000243975	scaffold_48	45771	45796	-1	LTR41_SS
iso_smallRNA17	0.000243975	scaffold_771	713	738	1	LTR41_SS
iso_smallRNA17	0.000243975	scaffold_771	2822	2847	1	LTR41_SS
iso_smallRNA17	0.000243975	scaffold_771	3628	3653	1	LTR41_SS
iso_smallRNA17	0.000243975	scaffold_771	4435	4460	1	LTR41_SS
iso_smallRNA17	0.000243975	scaffold_771	6842	6867	1	LTR41_SS
iso_smallRNA17	0.000243975	scaffold_771	7648	7673	1	LTR41_SS
iso_smallRNA17	0.000243975	scaffold_771	8455	8480	1	LTR41_SS
iso_smallRNA17	0.000243975	scaffold_771	10963	10988	1	LTR41_SS
iso_smallRNA17	0.000243975	scaffold_771	11769	11794	1	LTR41_SS
iso_smallRNA17	0.000243975	scaffold_1854	338	363	-1	LTR41_SS
iso_smallRNA17	0.000964037	groupXII	3493290	3493310	1	LTR41_SS
