# Supplementary material for: RNA sequencing reveals small RNAs differentially expressed between incipient Japanese threespine sticklebacks
Source: BMC Genomics. 2013 Apr 2;14:214. doi: 10.1186/1471-2164-14-214 (PMC3637797; doi:10.1186/1471-2164-14-214)
Supplement: Additional file 5: Table S3 — ANOVA of non-annotated small RNAs. [file 1471-2164-14-214-S5.xlsx]

## Sheet: Sheet1
Table S5. ANOVA of non-annotated small RNAs
smallRNA ID	Species		Sex
	F	P	F	P
iso_smRNA_1	4.1732	0.06189	5.8106	0.03146
iso_smRNA_2	0.1394	0.7149	2.1355	0.1677
iso_smRNA_3	0.6556	0.4327	1.3059	0.2738
iso_smRNA_4	0.1995	0.66247	3.2407	0.09507
iso_smRNA_5	2.6696	0.1263	0.6114	0.4483
iso_smRNA_6	0.0009	0.9769	2.3778	0.1471
iso_smRNA_7	8.7308	0.01117	0.4323	0.52231
iso_smRNA_8	8.9495	0.01041	0.1964	0.66491
iso_smRNA_9	14.5146	0.002167	0.3711	0.552878
iso_smRNA_10	0.0512	0.8245	2.7013	0.1242
iso_smRNA_11	0.4069	0.5346	1.9992	0.1809
iso_smRNA_12	3.7754	0.07399	3.9313	0.06893
iso_smRNA_13	1.0886	0.31579	4.9031	0.04529
iso_smRNA_14	1.1004	0.31328	3.2813	0.09323
iso_smRNA_15	0.002	0.964627	9.8218	0.007912
iso_smRNA_16	3.839	0.07187	1.8779	0.19377
iso_smRNA_17	1.0594	0.32212	8.295	0.01289
Bold letters indicate significance even after Bonferroni correction (P < 0.003).
